# Supplementary material for: Energy Sprawl Is the Largest Driver of Land Use Change in United States
Source: PLoS One. 2016 Sep 8;11(9):e0162269. doi: 10.1371/journal.pone.0162269 (PMC5015902; doi:10.1371/journal.pone.0162269)
Supplement: S2 Appendix — (XLS) [file pone.0162269.s002.xls]

## Sheet: Key
	Data Directly from EIA
	Footprint estimates
	Calculations
	Scenarios
	EnergySprawl estimate
	Consumption estimates
	Sheet	Objective
Synthesis	FootPrintEstimates	Summary of spatial impact estimates used for the analysis
Coal	CoalImpacts_reps	Estimated spatial impact of coal based on typical footprint estimates
Coal	CoalImpacts_Bounds	Estimated spatial impact of coal based on upper and lower bounds of footprint estimates
Nuclear	NuclearPower	Estimated impact from nuclear energy
Renewable	BiofuelsImpact
Renewable	BiomassPower
Natural Gas	ConvNG_AK_wells	Estimated number of new wells for Conventional Natural Gas in Lower 48
Natural Gas	ConvNG_Lower48_wells	Estimated number of new wells for Conventional Natural Gas in AK
Natural Gas	Shale_wells	Estimated number of new wells for Shale Gas
Natural Gas	TightGas_wells	Estimated number of new wells for Tight gas
Natural Gas	CBM_wells	Estimated number of new wells for Coalbed methane
Natural Gas	Conv.NG	Estimate the impact of conventional natural gas in lower 48 and Alaska
Natural Gas	ShaleGas	Estimate the impact of shale gas in the US
Natural Gas	TightGas	Estimate the impact of tight gas in the US
Natural Gas	CoalbedMethane	Estimate the impact of coal bed methane in the US
Oil	ConvOil_AK_wells	Estimated number of new wells for Conventional Oil in AK
Oil	ConvOilL48_wells	Estimated number of new wells for Conventional Oil in Lower 48
Oil	TightOil_wells	Estimated number of new wells for Tight Oil
Oil	Conv_oil	Estimate the impact of conventional Oil in lower 48 and Alaska
Oil	TightOil	Estimate the impact of tight Oil
Oil and Natural Gas	Comparison	Calibration of Oil and Gas well count
Synthesis	Energy Sprawl_in2040	Sythesis of energy sprawl across all energy types
Synthesis	Catchup	Catch up time
	MyConsumptionNumbers
	SummaryImpact
	SummaryImpact_graphic

## Sheet: FootPrintEstimates
Spatial Impact Estimates
				Compact		Representative		Broad		Comments
Type	Sector	Type	Units	Estimate	Justification	Estimate	Justification	Estimate	Justification
Renewable	Biomass		sq miles/GW plant	1257.01	most compact 75th percentile from synthesis papers (n = 18): 15.275 dton/ha/yr yield and 8351btu/lbs and 36% Efficiency Calcultion in BiofuelCalc sheet assume	1824.3	median from synthesis papers (n = 18): 12.63 dton/ha/yr yield and 8351btu/lbs and 30% Efficiency Calcultion in BiofuelCalc sheet assume	2825.27	least compact 25th percentile from synthesis papers (n = 18): 9.41 dton/ha/yr yield and 8351btu/lbs and 26% Efficiency Calcultion in BiofuelCalc sheet assume
Renewable	Biofuels	Corn	gallons per acre per year	440.138	Identified Low year for ethanol used in gasoline blending (2014) then Matched 2013/2014 USDA agriculture projections trends Table 17 Work on tbl BiofuelCalc 440.13 bushels/gall/acre with Coproduct=0.37 Table 8 Wang, M., H. Huo, and S. Arora. 2011. Methods of dealing with co-products of biofuels in life-cycle analysis and consequent results within the U.S. context. Energy Policy	481.846	Identified peak year for ethanol used in gasoline blending (2020) then Matched 2019/2020 USDA agriculture projections trends Table 17 Work on tbl BiofuelCalc 481.8464 bushels/gall/acre Coproduct=0.37 Table 8 Wang, M., H. Huo, and S. Arora. 2011. Methods of dealing with co-products of biofuels in life-cycle analysis and consequent results within the U.S. context. Energy Policy	591.606	Identified High year for ethanol used in gasoline blending (2040) then Matched 2039/2040 USDA agriculture projections trends Table 17 Work on tbl BiofuelCalc 591.6 bushels/gall/acre with Coproduct=0.37 Table 8 Wang, M., H. Huo, and S. Arora. 2011. Methods of dealing with co-products of biofuels in life-cycle analysis and consequent results within the U.S. context. Energy Policy
Renewable	Biofuels: other biomass used to produce any liquid fuel	Cellulose	gallons per acre per year	1411.02	Optimistic miscanthus yields of 13.4 tons per acre (Heaton et al 2008), and "mature technology" conversion rates of 105.3 gal/ton (Lynd et al. 2008)	313.645	based on current switchgrass yields of 4.21 (median from lit review in biofuelCalc.xls), and current conversion rates of 74.5 gals/ton Coproduct=0.02 Table 8 Wang, M., H. Huo, and S. Arora. 2011. Methods of dealing with co-products of biofuels in life-cycle analysis and consequent results within the U.S. context. Energy Policy	214.56	based on current switchgrass yields of 2.88 (25th percentile from lit review in biofuelCalc.xls), and current conversion rates of 74.5 gals/ton Coproduct=0.02 Table 8 Wang, M., H. Huo, and S. Arora. 2011. Methods of dealing with co-products of biofuels in life-cycle analysis and consequent results within the U.S. context. Energy Policy
Renewable	Biofuels	From Other Feedstocks (assumed sugarcane)	gallons per acre per year	773.5	Projected yield and conversion increases from Macedo et al 2008	646	current yields from FAO for Brazil, times 5/6 because sugarcane is harvested 5 of 6 years, times current conversion rates from macedo et al 2008 Coproduct: Macedo et al. has currently 86.3 L/ton cane, and currently surplus electricity of 9.2 KWhr/ton cane. Current rack price of ethanol is assumed to be $1.80/gal, and current price of electricity in US is assumed to be $0.098/kWhr (http://www.eia.…	518.4	current yields from FAO for Brazil, times 5/6 because sugarcane is harvested 5 of 6 years, times current conversion rates from macedo et al 2008
Renewable	Biofuels	Net Imports (assumed sugarcane from Brazil average)	gallons per acre per year	773.5	Projected yield and conversion increases from Macedo et al 2008	646	Coproduct: Macedo et al. has currently 86.3 L/ton cane, and currently surplus electricity of 9.2 KWhr/ton cane. Current rack price of ethanol is assumed to be $1.80/gal, and current price of electricity in Brazil is assumed to be $0.153/kWhr (http://en.wikipedia.org/wiki/Electricity_sector_in_Brazil).	518.4
Renewable	Biofuels	Biodiesel rates	gallons per acre per year	156.957	Based on 2040for biodiseal used in Distillate Blending USDA agriculture projections trends Table 22 Work on tbl BiofuelCalc	124.937	Based on peak year for biodiseal used in Distillate Blending (2015) at 0.17 Match 2014/2015 USDA agriculture projections trends Table 22 Work on tbl BiofuelCalc 124.93 bushels/gall/acre	117.992	Based on first year for biodiseal used in Distillate Blending USDA agriculture projections trends Table 22 Work on tbl BiofuelCalc
Renewable	Biofuels	Liquids from biomass rates	gallons per acre per year	1087		936	Coproduct: Value inferred from higher alcohol price ($1.15) and yield (14 gal/ton) relative to ethanol ($1.01) and yield (80.1 gal/ton) in Phillips et al. NREL report	785	and high will be 2040 158.106
Fossil Fuels	Natural Gas	Conventional (aka other in NG table)	acres	4.8	Hall Sawyer (Wyoming) traditional Single well pads 3-4 acres Added 1.8 acres of disturbance	6.6	Dept of Interior 2008 Report 4.8+1.8 acres per well	8.95	Dept of Interior Report 2008
Fossil Fuels	Natural Gas	Tight Gas	acres	10	http://www.wyohistory.org/essays/jonah-field-and-pinedale-anticline-natural-gas-success-story?page=2 quotes 3-4 acres for the pad and http://www.skytruth.org/pdfiles/Amos%20testimony%2017sep03.pdf Testimony to the Committee on Resources of the United States House of Representatives, Subcommittee on Energy and Mineral Resources September 17,	14	http://www.wyohistory.org/essays/jonah-field-and-pinedale-anticline-natural-gas-success-story?page=2 quotes 3-4 acres for the pad and http://www.skytruth.org/pdfiles/Amos%20testimony%2017sep03.pdf Testimony to the Committee on Resources of the United States House of Representatives, Subcommittee on Energy and Mineral Resources September 17,	32.5	The traditional single well well pads were consistently 3-4 acres, but the more recent directional drilling pads can be up to 25 acres.Above calculation with 25 acres/pad = 32.5 acres/well for total disturbance
Fossil Fuels	Natural Gas	Shale Gas	acres	5.74	New York Department of Environmental Conservation (2011) Revised draft supplemental generic environmental impact statement on the oil, gas and solution mining regulatory program, well permit issuance for horizontal drilling and high- volume hydraulic fracturing to develop the Marcellus Shale and other low- permeability gas reservoirs. Available at www.dec.ny.gov/docs/materials_minerals_pdf/ rdsge…	6.5	Gottschalk ea 2012 report on different talks Jim Richenderfer, Susquehanna River Basin Commission (pad + Road) = 6.5	9.8	for a 4 well pad with BLM. 2008.(without pipelines) Reasonably Foreseeable Development Scenario for Fluid Minerals. Jackson, MS 39206.
Fossil Fuels	Natural Gas	Coalbed Methane	acres	3.7	http://www.blm.gov/pgdata/etc/medialib/blm/wy/programs/planning/rmps/pinedale/deis/appendices.Par.50674.File.dat/Appendix10.pdf 3.7 acres / single well pad or 10 acres per well pad with multiple wells average initial disturbance would be 10 acres per well pad with multiple wells (projected size range: 4.0 acres for 2 well pads to 20 acres for pads with up to 32 wells).	4.98	Fisher (http://ipec.utulsa.edu/Conf2001/fisher_92.pdf, JB Fisher - 18th Internatuional Low Rank Fuels Symposium, June, 2003) Cites BLM 1999 report Wyodak Coalbed methand project final EIAS 0.3 acres well 5.6 acres well site+ road+pipleine and other construction (minus 0.62 acres for the pipeline to avoid double counting; http://www.blm.gov/pgdata/etc/medialib/blm/wy/information/NEPA/bfodocs/wyoda…	10	http://www.blm.gov/pgdata/etc/medialib/blm/wy/programs/planning/rmps/pinedale/deis/appendices.Par.50674.File.dat/Appendix10.pdf 3.7 acres / single well pad or 10 acres per well pad with multiple wells average initial disturbance would be 10 acres per well pad with multiple wells (projected size range: 4.0 acres for 2 well pads to 20 acres for pads with up to 32 wells).
Fossil Fuels	Natural Gas	Conventional Spacing	acres		Minimum spacing requirement in Law review CO wells >2,500 ft in depth located more than 1,200 feet (103 acres) from any ohter producible or drilling oil or gas well (unless authorized by commision) CO wells < 2,500 ft located 300 ft (6.4 acres) from producing wells	33	CO wells >2,500 ft in depth located more than 1,200 feet (33 acres) from any other producible or drilling oil or gas well (unless authorized by commision) Turns into 1.9 wells/ mi2. CO wells < 2,500 ft located 300 ft (2.1 acres) from producing wells (310 wells/mi2)		LA: Gas drill < 3,000 feet there are no spacing requirments, Gas drilled > 3,000 ft has to have 2,000 ft (90 acres) from any other well;	LA: Gas drill < 3,000 feet there are no spacing requirments, Gas drilled > 3,000 ft has to have 2,000 ft from any other well; TX need to be 1,200 ft (33 acres) to any well completed in or drilled to the same horizon on the same track or farm; CO wells >2,500 ft in depth located more than 1,200 feet (33 acres) from any ohter producible or drilling oil or gas well (unless authorized by commision) C…
Fossil Fuels	Natural Gas	Tight Gas Spacing	acres			80	Teufel ea 04: history of the spacing looks like settling down from 160 to 80 acres (could possibly go down to 40 but not likely economical). Then Johan field (largest tight gas has current well spacing 20-40 acres (wolhart ea 06)
Fossil Fuels	Natural Gas	Shale Gas Spacing	acres			40	Ground water council 09: marcellus lower limit is 40 acres and upper limit for most plays is 160.
Fossil Fuels	Natural Gas	Coalbed Methane Spacing	acres			80	All consulting and Moore 2013 review paper give ranges from 80-160 spacing San juan 320 acreas, black warrior aL MS = 80 acres, Piceance CO 80 ac, Powerriver 80 ac, UT 160 acr , raton 160
Fossil Fuels	Natural Gas	Other (Spacing)	acres			80	Used typical above
Fossil Fuels	Oil	Conventional	acres	4.8	Same as Conv. NG	6.6	Same as Conv. NG	8.95	Same as Conv. NG
Fossil Fuels	Oil	Conventional Spacing	acres	6.4	CO wells >2,500 ft in depth located more than 1,200 feet (103 acres) from any ohter producible or drilling oil or gas well (unless authorized by commision) CO wells < 2,500 ft located 300 ft (6.4 acres) from producing wells	58	LA: Oil drill < 3,000 feet there are no spacing requirments, Oil drilled > 3,000 ft has to have 900 ft (58 acres) from any other well;	103	TX need to be 1,200 ft (103 acres) to any well completed in or drilled to the same horizon on the same track or farm;	LA: Oil drill < 3,000 feet there are no spacing requirments, Oil drilled > 3,000 ft has to have 900 ft (58 acres) from any other well; TX need to be 1,200 ft (103 acres) to any well completed in or drilled to the same horizon on the same track or farm; CO wells >2,500 ft in depth located more than 1,200 feet (103 acres) from any ohter producible or drilling oil or gas well (unless authorized by c…
Fossil Fuels	Oil	Tight Oil well	acres	5.74	Same as Shale Gas	6.5	Same as Shale Gas	9.8	Same as Shale Gas
Fossil Fuels	Oil	Tight Oil well Spacing	acres			40	Same Estimate as Shale Gas
Fossil Fuels	Coal	Underground (entire US)	Hectares per million short tons	46	25th percentile of 11 coal mines estimates from web and F and Kim 2009 paper (CoalConvert sheet)	118	Median of 11 coal mines estimates from web and F and Kim 2009 paper (CoalConvert sheet)	281	75th percentile of 11 coal mines estimates from web and F and Kim 2009 paper (CoalConvert sheet)
Fossil Fuels	Coal	Above Ground (Appl)	Hectares per million short tons	40.5	EPA's 2003 Draft Environmental Impact Statement on Mountaintop Mining/Valley Fill indicates that an average acre of mountaintop removal in West Virginia yields 10,000 tons of coal, which is around 40.5 ha/million short tons.	212	Median from 3 mines cited from F and Kim 09	337	sourthern Appl: F and Kim 09 citing Robeck KE, Ballou SW, South DW, Davis MJ, Chiu SY, Baker JE, et al. Land use and energy. Argonne National Laboratory; 1980 [ANL/AA-19]
Fossil Fuels	Coal	Above Ground (Interior)	Hectares per million short tons	497	KS F and Kim 09 citing Robeck KE, Ballou SW, South DW, Davis MJ, Chiu SY, Baker JE, et al. Land use and energy. Argonne National Laboratory; 1980 [ANL/AA-19]	496.56	Suface Coal mine in Kansas cited from F and Kim 09	1860	http://www.sourcewatch.org/index.php/Category:Existing_coal_mines_in_Texas; http://www.sourcewatch.org/index.php/Jewett_Mine
Fossil Fuels	Coal	Above Ground (West)	Hectares per million short tons	328	25th percentile from 11 western mines (CoalConvert sheet)	514.88	Median from 11 western mines (CoalConvert sheet)	828	75th percentile from 11 western mines (CoalConvert sheet)
Fossil Fuels	Coal	Power Plant	Hectares per million short tons			0.25	Fthenakis and Kim 2009
Renewable	Geothermal		sq KM/GW plant	16.2	Ong et al 2012 (Land Use for Wind, Solar, and Geothermal Electricity Generation Facilities in the United States) n = 70 projects; Total Area Generation- Weighted 25th percentil Land Use (acres/MW) = 4 acres/MW (6.25 sq miles/GW; 16.2 sq km/GW)	38.85	Ong et al 2012 (Land Use for Wind, Solar, and Geothermal Electricity Generation Facilities in the United States) n = 70 projects; Total Area Generation- Weighted Median Land Use (acres/MW) = 9.7 (15 sq miles/GW or 38.85 sq km/Gw)	82.9	Ong et al 2012 (Land Use for Wind, Solar, and Geothermal Electricity Generation Facilities in the United States) n = 70 projects; Total Area Generation- Weighted 75th percentil Land Use (acres/MW) = 21 acres/MW (32 sq miles/GW; 82.9 sq km/GW)
Renewable	Solar Thermal		sq KM/GW plant	26.2	Ong, S., C. Campbell, P. Denholm, R. Margolis, and G. Heath. 2013. Land-Use Requirements for Solar Power Plants in the United States Land-Use.Total Area Weighted Average Land Use (acres/MW) = 9.7 (15 sq miles/GW) 25th and 75th percentile = 7 (10.1 sq miles/GW) and 14.5 (21.8)	38.85	Ong, S., C. Campbell, P. Denholm, R. Margolis, and G. Heath. 2013. Land-Use Requirements for Solar Power Plants in the United States Land-Use.Total Area Weighted Average Land Use (acres/MW) = 9.7 (15 sq miles/GW) 25th and 75th percentile = 7 (10.1 sq miles/GW) and 14.5 (21.8)	56.5	Ong, S., C. Campbell, P. Denholm, R. Margolis, and G. Heath. 2013. Land-Use Requirements for Solar Power Plants in the United States Land-Use.Total Area Weighted Average Land Use (acres/MW) = 9.7 (15 sq miles/GW) 25th and 75th percentile = 7 (10.1 sq miles/GW) and 14.5 (21.8)
Renewable	Solar Photovoltaic		sq KM/GW plant	28.2	Average total land-use requirements PV Range 7 to 10 acres/MW which works out to 10.9-15 sq miles/GW	34.4	Ong, S., C. Campbell, P. Denholm, R. Margolis, and G. Heath. 2013. Land-Use Requirements for Solar Power Plants in the United States Land-Use.Total Area Weighted Median Land Use for large PV projects (acres/MW) = 8.5 (13.3 sq miles/GW) 25th and 75th percentile = 7 (10.1 sq miles/GW) and 10 (15 sq miles/GW)	38.9	Average total land-use requirements PV Range 7 to 10 acres/MW which works out to 10.9-15 sq miles/GW
Renewable	Wind	Direct impact from turbine	sq KM/GW plant	1	Ong ea 12 pg 3-2: Direct impact (Figure 3-1B), the range of land use is less than 0.5 acre/MW to about 15 acres/MW; however, approximately 80% of the projects (in both number of projects and total capacity) report direct land use below 1 acre/MW. Based on figure 0.25-1 acre/mw (0.39 - 1.56 Sqmile/GW)	3.8	Ong et al 2013 (Land Use for Wind, Solar, and Geothermal Electricity Generation Facilities in the United States) Medain Direct Area Weighted Average Land Use (acres/MW) = 0.94 (1.468 sq miles/GW) Quite skewed distribution	4	Ong ea 12 pg 3-2: Of the 161 projects with direct land use area data,Direct impact (Figure 3-1B), the range of land use is less than 0.5 acre/MW to about 15 acres/MW; however, approximately 80% of the projects (in both number of projects and total capacity) report direct land use below 1 acre/MW. Based on figure 0.25-1 acre/mw (0.39 - 1.56 Sqmile/GW)
Renewable	Wind	Total Impact based on the project area	sq KM/GW plant	202.343	Ong et al 2013 (Land Use for Wind, Solar, and Geothermal Electricity Generation Facilities in the United States) 25h percentile = 51 (acres/MW) (78.125 sq miles/GW)	368.266	Ong et al 2013 (Land Use for Wind, Solar, and Geothermal Electricity Generation Facilities in the United States) Median = 91 (acres/MW) (142.1875 sq miles/GW)	465.388	Ong et al 2013 (Land Use for Wind, Solar, and Geothermal Electricity Generation Facilities in the United States) 75h percentile = 115 (acres/MW) (179.6875 sq miles/GW)
Renewable	Hydropower		sq KM/GW plant	23.9	The footprint of hydroelectric power was determined by calculating the 25th percentile land area inundated with water above 47 hydroelectric dams randomly selected from the National Hydrography Dataset (NHD; 26). The area for each dam was then divided by the Federal Energy Regulatory Commission estimate of energy capacity(27)	62.3931	The footprint of hydroelectric power was determined by calculating the median land area inundated with water above 47 hydroelectric dams randomly selected from the National Hydrography Dataset (NHD; 26). The area for each dam was then divided by the Federal Energy Regulatory Commission estimate of energy capacity(27)	321.9	The footprint of hydroelectric power was determined by calculating the 75th percentile land area inundated with water above 47 hydroelectric dams randomly selected from the National Hydrography Dataset (NHD; 26). The area for each dam was then divided by the Federal Energy Regulatory Commission estimate of energy capacity(27)
	Nuclear		hectares per GW of new capacity	250	Based on Diablo Canyon which is 370 ha and provides 1.1 GW of power	325	Midpoint between the compact and broad estimates	400	Based on Diablo Canyon which is 370 ha and provides 1.1 GW of power
	Nuclear	Mining Impacts	hectares per billion KWhr of plant operation	5.05	Weighted average by production: 0.16 ha/metric ton (there are 2204 pounds per ton) and 6.95E-5 lb/kWhr (Spitzley and Keolian) for underground mines 2.05 ha-yr/tonne for ISL facility	34.845	Midpoint between the compact and broad estimates	64.64	Weighted average by production: 0.16 ha/metric ton (there are 2204 pounds per ton) and 6.95E-5 lb/kWhr (Spitzley and Keolian) for underground mines 2.05 ha-yr/tonne for ISL facility
	Nuclear	nuclear waste storage impacts	hectares per billion KWhr of plant operation	0.25	based on University of Michigan report (Spitzley and Keolian) values, which cites Yucca mountain at 6.2 km in area and able to store 70,000 tons of fuel. That is 8.86E-5 km/ton, and it takes 6.95E-5 pounds/KWhr	0.285	Calculated the midpoint based on Mcdonald et al 2009 estimates(0.25 and 0.32) based on University of Michigan report (Spitzley and Keolian) values, which cites Yucca mountain at 6.2 km in area and able to store 70,000 tons of fuel. That is 8.86E-5 km/ton, and it takes 6.95E-5 pounds/KWhr	0.32	based on University of Michigan report (Spitzley and Keolian) values, which cites Yucca mountain at 6.2 km in area and able to store 70,000 tons of fuel. That is 8.86E-5 km/ton, and it takes 6.95E-5 pounds/KWhr
	Nuclear	nuclear plant site impacts	hectares per GW of new capacity	250	Based on Diablo Canyon, which is 370ha and provides 1.1 GW of power.	325	Calculated the midpoint based on rob's estimates(250 and 400) Based on Diablo Canyon, which is 370ha and provides 1.1 GW of power.	400	Based on Diablo Canyon, which is 370ha and provides 1.1 GW of power.
Oil and Gas	Pipeline	righ-of-way	acres			6.7	50 ft total (25 ft on both sides) PHMSA (http://phmsa.dot.gov/portal/site/PHMSA/menuitem.ebdc7a8a7e39f2e55cf2031050248a0c/?vgnextoid=3af924cc45ea4110VgnVCM1000009ed07898RCRD) and Penn State (http://extension.psu.edu/natural-resources/natural-gas/publications/negotiating-pipeline-rights-of-way-in-pennsylvania) say that a right-of-way is generally 25 feet on either side of the pipeline (or 50+ feet…
					Foot Print of a PAD	# wells per Pad	Justificaiton	Spacing wells/mi2)	Justification
					Conv Vertical: Average spatial footprint of a well (acres) low	1		16	CO wells >2,500 ft in depth located more than 1,200 feet (33 acres) from any other producible or drilling oil or gas well (unless authorized by commision);TX need to be 1,200 ft (33 acres) to any well completed in or drilled to the same horizon on the same track or farm; Texas Statewide Rule 37 (16 T.A.C. §3.37) and Colorado (Colorado Oil and Gas Conservation Commission:Rule 318. Location of Well…
					Conv Vertical: Average spatial footprint of a well (acres) Rep	1
					Conv Vertical: Average spatial footprint of a well (acres) high	1
					Tight Gas (acres) Low Impact	6
					Tight Gas (acres) Representative	4
					Tight Gas (acres) High	2
					Shale Gas (acres) Low	6
					Shale Gas (acres) Representative	4
					Shale Gas (acres) High	2
					Coalbed Methane Low	4
					Coalbed Methane Representative	2
					Coalbed Methane High	1
						# wells per Pad
					Foot Print of a PAD
					Conv Vertical: Average spatial footprint of a well (acres) low	1		16	CO wells >2,500 ft in depth located more than 1,200 feet (33 acres) from any other producible or drilling oil or gas well (unless authorized by commision);TX need to be 1,200 ft (33 acres) to any well completed in or drilled to the same horizon on the same track or farm; Texas Statewide Rule 37 (16 T.A.C. §3.37) and Colorado (Colorado Oil and Gas Conservation Commission:Rule 318. Location of Well…
					Conv Vertical: Average spatial footprint of a well (acres) Rep	1
					Conv Vertical: Average spatial footprint of a well (acres) high	1
					Tight Oil (acres) Low	6
					Tight Oil (acres) Representative	4
					Tight Oil (acres) High	2

## Sheet: CoalImpacts_reps
	Year
							2040
Annual Production of Coal (million short tons)		2007	2008	2009	2010	2011	Reference	Low cost renewable	High resource	GHG10
Production 1/
Appalachia		378	391	343	336	337.232	283.42	279.853	260.047	238.805	AEO2013-Coal_Supply-Disposition-and_Prices
Interior		147	147	147	156	170.763	225.901	220.993	192.045	177.413	AEO2013-Coal_Supply-Disposition-and_Prices
West		621	634	585	592	587.633	657.925	643.101	556.074	431.096	AEO2013-Coal_Supply-Disposition-and_Prices
Waste Coal Supplied 2/		14	14	12	14	12.5288	27.3666	26.3527	19.5951	19.8309	AEO2013-Coal_Supply-Disposition-and_Prices
Net Imports
Imports 3/		34	32	21	18	11.42	35.7791	31.46	6.31916	13.7534	AEO2013-Coal_Supply-Disposition-and_Prices
Exports		59	82	59	82	107.26	159.264	159.534	173.545	158.535	AEO2013-Coal_Supply-Disposition-and_Prices
Total Supply 4/		1136	1136	1049	1034	1012.32	1071.13	1042.23	860.534	722.362	AEO2013-Coal_Supply-Disposition-and_Prices
Cumulative production (2012 to 2040)	(million short tons)					2007 to 2011	Reference	Low cost renewable	High resource	GHG10
Production 1/											AEO2013-Coal_Supply-Disposition-and_Prices_Allyears
Appalachia						1785.23	8528.77	8420.34	7689.76	7640.25
Interior						767.763	5763.93	5658.3	4719.54	4738.42
West						3019.63	17790.9	17561.3	14835.5	14176
Waste Coal Supplied 2/						66.5288	576.265	556.993	429.247	435.57
Net Imports
Imports 3/						116.42	342.457	287.658	100.752	137.025
Exports						389.26	3959.5	3962.4	4040.89	3937.45
Proportion of Coal mined… 2010	underground	surface	Source
Appalachia	0.40255	0.59745	Coal production and number of mines by State and mine type (Table 1. Coal production and number of mines by State and mine type 2010; https://www.eia.gov/coal/annual/pdf/table1.pdf)
Interior	0.349057	0.650943	Coal production and number of mines by State and mine type
West	0.339623	0.660377	Coal production and number of mines by State and mine type
Other (waste coal and source of import/export)	0.329	0.671	Assumed to be the same as overall US average
Hectares per million short tons of coal	underground	surface (When region not stated)	underground(ha/mmt)	surface (ha/mmt)
Representative	118.25	82.76	130.346	91.2257
Hectares per million short tons of coal		surface		surface (ha/mmt)
Appalachia Lower		212.25		233.962
Interior Lower		496.81		547.63
West Lower		515.13		567.824
Underground
Representative area (hectares) taken up in: Assuming No GeoVar in Mining area	2007 to 2011	Reference	Low cost renewable	High resource	GHG10
Appalachia	84979.8	405983	400821	366044	363688
Interior	31690.1	237912	233552	194803	195583
West	121270	714489	705267	595799	569315
Waste Coal Supplied 2/	2588.25	22419.2	21669.4	16699.5	16945.5
Net Imports
Imports 3/	4529.23	13323	11191.1	3919.68	5330.87
Exports	15143.9	154042	154154	157208	153183
						total undergorund ha	1.35838e+06
Surface						total under gorund km2	13583.8
Lower bound of area (hectares) taken up in:	2007 to 2011	Reference	Low cost renewable	High resource	GHG10
Appalachia	226383	1.08152e+06	1.06777e+06	975128	968850
Interior	248291	1.86403e+06	1.82986e+06	1.52628e+06	1.53238e+06
West	1.02722e+06	6.05211e+06	5.97399e+06	5.04674e+06	4.82241e+06
Waste Coal Supplied 2/	3694.47	32001.1	30930.9	23836.9	24188
Net Imports
Imports 3/	6465.03	19017.3	15974.2	5594.95	7609.28
Exports	21616.4	219879	220040	224398	218654
							`
Reference
			Just	Applachian	Interior	West
Energy sprawl	Overall {ALL COAL for prop)	Overall	Underground	Surface	Surface	Surface
weighted average proportion underground, based on Reference case		0.360462
weighted average proportion surface		0.639538
Total impact ha			1.35838e+06	1.08152e+06	1.86403e+06	6.05211e+06
Total Impact km2			13583.8	10815.2	18640.3	60521.1
cumulative million short tons of coal needed, reference case	36619.4	36043.1	11564.9	5095.51	3751.99	11748.7
Coal Produciton in short tons (2,000 lbs)	3.66194e+10	36043095854	1.15649e+10	5.09551e+09	3.75199e+09	1.17487e+10
kWh per ton of Coal	1842	1842	1842	1842	1842	1842	http://www.eia.gov/tools/faqs/faq.cfm?id=667&t=2
kwh produced for all the coal	6.74529e+13	66391382563068	2.13026e+13	9.38593e+12	6.91117e+12	2.16411e+13	Assumes 10,498 btu /kwhr http://www.eia.gov/tools/faqs/faq.cfm?id=667&t=2
Twhr of coal	67452.9	66391.4	21302.6	9385.93	6911.17	21641.1
Reps., km2 per TWhr			0.637662	1.15228	2.69712	2.79658
Low Cost Renewbles
			Just	Applachian	Interior	West
Energy sprawl		Overall	Underground	Surface	Surface	Surface
weighted average proportion underground, based on Reference case		0.360462
weighted average proportion surface		0.639538
Total impact ha			1.33964e+06	1.06777e+06	1.82986e+06	5.97399e+06
Total Impact km2			13396.4	10677.7	18298.6	59739.9
cumulative million short tons of coal needed,	36159.3	35602.3	11564.9	5030.73	3751.99	11597.1
Coal Produciton in short tons (2,000 lbs)	36159292790	35602300206	1.15649e+10	5.03073e+09	3.75199e+09	1.15971e+10
kWh per ton of Coal	1842	1842	1842	1842	1842	1842	http://www.eia.gov/tools/faqs/faq.cfm?id=667&t=2
kwh produced for all the coal	66605417319180	65579436979452	2.13026e+13	9.26661e+12	6.91117e+12	2.13618e+13	Assumes 10,498 btu /kwhr http://www.eia.gov/tools/faqs/faq.cfm?id=667&t=2
Twhr of coal	66605.4	65579.4	21302.6	9266.61	6911.17	21361.8
Reps., km2 per TWhr			0.628863	1.15228	2.64769	2.79658
			Entire US for underground only Km2 per TWhr needed in 2040 ref case	Appl Surface	Int Surface	West Surface
High resource
			Just	Applachian	Interior	West
Energy sprawl		Overall	Underground	Surface	Surface	Surface
weighted average proportion underground, based on Reference case		0.639538
weighted average proportion surface		0.360462
Total impact ha			1.15665e+06	975128	1.52628e+06	5.04674e+06
Total Impact km2			11566.5	9751.28	15262.8	50467.4
cumulative million short tons of coal needed,	31714.9	31285.7	17424.1	4594.24	3072.15	9797.02
Coal Produciton in short tons (2,000 lbs)	3.17149e+10	3.12857e+10	1.74241e+10	4.59424e+09	3.07215e+09	9.79702e+09
kWh per ton of Coal	1842	1842	1842	1842	1842	1842	http://www.eia.gov/tools/faqs/faq.cfm?id=667&t=2
kwh produced for all the coal	5.84189e+13	5.76282e+13	3.20952e+13	8.4626e+12	5.65891e+12	1.80461e+13	Assumes 10,498 btu /kwhr http://www.eia.gov/tools/faqs/faq.cfm?id=667&t=2
Twhr of coal	58418.9	57628.2	32095.2	8462.6	5658.91	18046.1
Reps., km2 per TWhr			0.36038	1.15228	2.69712	2.79658
GHG10
			Just	Applachian	Interior	West
Energy sprawl		Overall	Underground	Surface	Surface	Surface
weighted average proportion underground, based on Reference case		0.360462
weighted average proportion surface		0.639538
Total impact ha			1.12859e+06	968850	1.53238e+06	4.82241e+06
Total Impact km2			11285.9	9688.5	15323.8	48224.1
cumulative million short tons of coal needed,	30927.7	30492.2	9571.96	4564.66	3084.44	9361.54
Coal Produciton in short tons (2,000 lbs)	30927721015	30492151356	9.57196e+09	4.56466e+09	3.08444e+09	9.36154e+09
kWh per ton of Coal	1842	1842	1842	1842	1842	1842	http://www.eia.gov/tools/faqs/faq.cfm?id=667&t=2
kwh produced for all the coal	56968862109630	56166542797752	1.76316e+13	8.40811e+12	5.68154e+12	1.7244e+13	Assumes 10,498 btu /kwhr http://www.eia.gov/tools/faqs/faq.cfm?id=667&t=2
Twhr of coal	56968.9	56166.5	17631.6	8408.11	5681.54	17244
Reps., km2 per TWhr			0.640094	1.15228	2.69712	2.79658
Convert annual coal consumption in 2040 to TWhr
Annual Production	2011 Coal (TWhr)	2007 to 2011	Reference	Low cost renewable	High resource	GHG10
Production 1/
Appalachia	1993.44	10552.9	50415.2	49774.3	45455.7	45163
Interior	1009.41	4538.4	34071.7	33447.3	27898.1	28009.7
West	3473.61	17849.6	105165	103808	87695.5	83797.4
Waste Coal Supplied 2/	74.0602	393.265	3406.42	3292.49	2537.36	2574.74
Net Imports		0	0	0	0	0
Imports 3/	67.5059	688.181	2024.33	1700.4	595.565	809.984
Exports	634.035	2300.99	23405.4	23422.5	23886.5	23275
Total consumption (approximate)	5984	31721.3	171678	168600	140296	137080

## Sheet: CoalImpacts_bounds
	Year
						2040
Annual Production of Coal (million short tons)	2007	2008	2009	2010	2011	Reference	Low cost renewable	High resource	GHG10
Production 1/
Appalachia	378	391	343	336	337.232	283.42	279.853	260.047	238.805	AEO2013-Coal_Supply-Disposition-and_Prices
Interior	147	147	147	156	170.763	225.901	220.993	192.045	177.413	AEO2013-Coal_Supply-Disposition-and_Prices
West	621	634	585	592	587.633	657.925	643.101	556.074	431.096	AEO2013-Coal_Supply-Disposition-and_Prices
Waste Coal Supplied 2/	14	14	12	14	12.5288	27.3666	26.3527	19.5951	19.8309	AEO2013-Coal_Supply-Disposition-and_Prices
Net Imports
Imports 3/	34	32	21	18	11.42	35.7791	31.46	6.31916	13.7534	AEO2013-Coal_Supply-Disposition-and_Prices
Exports	59	82	59	82	107.26	159.264	159.534	173.545	158.535	AEO2013-Coal_Supply-Disposition-and_Prices
Total Supply 4/	1136	1136	1049	1034	1012.32	1071.13	1042.23	860.534	722.362	AEO2013-Coal_Supply-Disposition-and_Prices
Cumulative production (2012 to 2040) (million short tons)	2007 to 2011	Reference	Low cost renewable	High resource	GHG10
Production 1/						CulmativeProd tab on AEO2013-Coal_Supply-Disposition-and_Prices
Appalachia	1785.23	8866	8757.58	8026.99	7977.48
Interior	767.763	5934.7	5829.06	4890.3	4909.18
West	3019.63	18378.5	18148.9	15423.1	14763.7
Waste Coal Supplied 2/	66.5288	576.265	556.993	429.247	435.57
Net Imports
Imports 3/	116.42	353.877	299.078	112.172	148.445
Exports	389.26	4066.76	4069.66	4148.15	4044.71
Proportion of Coal mined… 2010	underground	surface	Source
Appalachia	0.40255	0.59745	Coal production and number of mines by State and mine type (Table 1. Coal production and number of mines by State and mine type 2010)
Interior	0.349057	0.650943	Coal production and number of mines by State and mine type
West	0.339623	0.660377	Coal production and number of mines by State and mine type
Other (waste coal and source of import/export)	0.329	0.671	Assumed to be the same as overall US average
Hectares per million short tons of coal	underground	surface (When region not stated)	underground(ha/mmt)	surface (ha/mmt)
low (compact)	46.25	82.76	50.981	91.2257
high (Broad)	281.25	718	310.02	791.446
Hectares per million short tons of coal	underground	surface		surface (ha/mmt)
Appalachia Lower		40.75		44.9184
Appalachia Upper		337.25		371.748
Interior Lower		497.25		548.115
Interior Upper		1860.25		2050.54
West Lower		328.25		361.828
West Upper		828.25		912.974
Underground
Lower bound of area (hectares) taken up in: Assuming No GeoVar in Mining area	2007 to 2011	Reference	Low cost renewable	High resource	GHG10
Appalachia	33237.3	165067	163048	149446	148524
Interior	12394.7	95809	94103.6	78948.4	79253.1
West	47431	288681	285075	242259	231901
Waste Coal Supplied 2/	1012.32	8768.6	8475.34	6531.53	6627.74
Net Imports
Imports 3/	1771.48	5384.68	4550.84	1706.84	2258.78
Exports	5923.08	61880.9	61925	63119.3	61545.3
Upper bound of area (hectares) taken up in:Assuming No GeoVar in Mining area	2007 to 2011	Reference	Low cost renewable	High resource	GHG10
Appalachia	1.00378e+06	1.00378e+06	1.00378e+06	1.00378e+06	1.00378e+06
Interior	75372.9	582622	572252	480092	481945
West	288432	1.7555e+06	1.73356e+06	1.4732e+06	1.41021e+06
Waste Coal Supplied 2/	6155.99	53322.5	51539.2	39718.8	40303.8
Net Imports
Imports 3/	10772.5	32744.7	27674	10379.4	13735.8
Exports	36018.7	376303	376571	383833	374262
Surface
Lower bound of area (hectares) taken up in:	2007 to 2011	Reference	Low cost renewable	High resource	GHG10
Appalachia	43463.4	215852	213213	195426	194220
Interior	248511	1.92095e+06	1.88676e+06	1.5829e+06	1.58901e+06
West	654562	3.98389e+06	3.93411e+06	3.34325e+06	3.20031e+06
Waste Coal Supplied 2/	3694.47	32001.1	30930.9	23836.9	24188
Net Imports
Imports 3/	6465.03	19651.5	16608.4	6229.13	8243.46
Exports	21616.4	225835	225996	230355	224610
Upper bound of area (hectares) taken up in:	2007 to 2011	Reference	Low cost renewable	High resource	GHG10
Appalachia	359706	1.78641e+06	1.76456e+06	1.61736e+06	1.60738e+06
Interior	929697	7.18643e+06	7.05851e+06	5.92175e+06	5.94461e+06
West	1.65161e+06	1.00523e+07	9.92667e+06	8.4358e+06	8.0751e+06
Waste Coal Supplied 2/	32052.1	277632	268347	206802	209848
Net Imports
Imports 3/	56088.6	170490	144089	54042	71517.7
Exports	187537	1.95928e+06	1.96067e+06	1.99849e+06	1.94865e+06
Compact			Applachian	Interior	West
Energy sprawl	Overall	Underground	Surface	Surface	Surface
weighted average proportion underground, based on Reference case	0.360462
weighted average proportion surface	0.639538
Total impact ha		549557	215852	1.92095e+06	3.98389e+06
Total Impact km2		5495.57	2158.52	19209.5	39838.9
cumulative million short tons of coal needed, reference case		11959.8	5296.99	3863.15	12136.8
Coal Produciton in short tons (2,000 lbs)		1.19598e+10	5.29699e+09	3.86315e+09	1.21368e+10
kWh per ton of Coal		1842	1842	1842	1842	http://www.eia.gov/tools/faqs/faq.cfm?id=667&t=2
kwh produced for all the coal		2.203e+13	9.75706e+12	7.11593e+12	2.23559e+13	Assumes 10,498 btu /kwhr http://www.eia.gov/tools/faqs/faq.cfm?id=667&t=2
Twhr of coal		22030	9757.06	7115.93	22355.9
Reps., km2 per TWhr		0.249458	0.221227	2.69951	1.78203
Broad			Applachian	Interior	West
Energy sprawl	Overall	Underground	Surface	Surface	Surface
weighted average proportion underground, based on Reference case	0.360462
weighted average proportion surface	0.639538
Total impact ha		3.3419e+06	1.78641e+06	7.18643e+06	1.00523e+07
Total Impact km2		33419	17864.1	71864.3	100523
cumulative million short tons of coal needed, reference case		11959.8	5296.99	3863.15	12136.8
Coal Produciton in short tons (2,000 lbs)		1.19598e+10	5.29699e+09	3.86315e+09	1.21368e+10
kWh per ton of Coal		1842	1842	1842	1842
kwh produced for all the coal		2.203e+13	9.75706e+12	7.11593e+12	2.23559e+13
Twhr of coal		22030	9757.06	7115.93	22355.9
Reps., km2 per TWhr		1.51698	1.83089	10.0991	4.49647
			1.09e-07	9.81e-07
		Entire US for underground only Km2 per TWhr needed in 2040 ref case	Appl Surface	Int Surface	West Surface
annual coal consumption in 2040 to TWhr
Annual Production	2011 Coal (TWhr)	Reference	Low cost renewable	High resource	GHG10
Production 1/
Appalachia	1993.44	1675.35	1654.27	1537.19	1411.62
Interior	1009.41	1335.34	1306.33	1135.22	1048.72
West	3473.61	3889.12	3801.5	3287.06	2548.3
Waste Coal Supplied 2/	74.0602	161.769	155.776	115.83	117.224
Net Imports
Imports 3/	67.5059	211.497	185.966	37.3538	81.2989
Exports	634.035	941.442	943.035	1025.86	937.134
Total consumption (approximate)	5984	6331.64	6160.8	5086.79	4270.03

## Sheet: NuclearPower
	Year							2040 Scenarios
		2007	2008	2009	2010	2011	2007 to 2011	Reference	Low cost renewable	High resource	GHG10
Nuclear Power US generation capacity (gigawatts)		100.5	131.7	101.1	101.2	101.144	131.7	113.086	108.998	106.474	137.336	AEO2013-Electricity_Generating_Capacity
		2007	2008	2009	2010	2011	2007 to 2011	Reference	Low cost renewable	High resource	GHG10
Cumulative planned additions		0	0	0	0	0	0	5.522	5.522	5.522	5.522	AEO2013-Electricity_Generating_Capacity
Cumulative unplanned additions		0	0	0	0	0	0	5.51842	1.42992	0	29.7679
Cumulative retirements		0	0	0	0	0	0	7.114	7.114	8.208	7.114
Total nuclear generation (copied from above)	2006 US generation capacity (gigawatts)	2011 US generation capacity (gigawatts)	Reference	Low cost renewable	High resource	GHG10
electric from nuclear	0	101.144	113.086	108.998	106.474	137.336	AEO2013-Electricity_Generating_Capacity
Cumulative Generation 2011- 2040 (billion KWhr)	2007 to 2011	Reference	Low cost renewable	High resource	GHG10
electric from nuclear	4008	25403.1	25317.4	25099.3	26284.9	Nuclear_Culmative_calculation.xls
New additions (planned and unplanned)		Reference	Low cost renewable	High resource	GHG10
electric from nuclear	0	11.0404	6.95192	5.522	35.2899
Type	Nameplate capacity factor	Source					Kwhr	Twhr
electric from nuclear	0.903	Electric Power Annual 2011 table 5.2					2.54031e+13	25403.1
Plant lifetime	60	Nuclear power in AEO2013 pg 45
Note that it appears the numbers quoted by EIA are nameplate capacity, so no need to "correct upwards" amount of energy by dividing by capacity factors
Type	Nameplate capacity increase (gigawatt)	Reference	Low cost renewable	High resource	GHG10
electric from nuclear		11.0404	6.95192	5.522	35.2899
Mining impacts: hectares per billion KWhr of plant operation	Lower estimate	Reps. Estimate	Upper estimate
electric from nuclear	5.05	34.845	64.64
Proportion production domestic		0.365688		EnergyReview 2011 _Uranium Overview, 1949–2011
Lower estimate, area mined (hectares)	2007 to 2011	Reference	Low cost renewable	High resource	GHG10
domestic uranium mining	7401.68	46912.5	46754.3	46351.6	48541
international uranium mining	12838.7	81372.9	81098.5	80400	84197.7
Representative estimate, area mined (hectares)	2007 to 2011	Reference	Low cost renewable	High resource	GHG10
domestic uranium mining	51071.6	323696	322605	319826	334933
international uranium mining	88587.2	561473	559580	554760	580964
Upper estimate, area mined (hectares)	2007 to 2011	Reference	Low cost renewable	High resource	GHG10
domestic uranium mining	94741.5	600480	598455	593301	621325
international uranium mining	164336	1.04157e+06	1.03806e+06	1.02912e+06	1.07773e+06
nuclear waste storage impacts: hectares per billion KWhr of plant operation	Lower estimate	Reps Estimate	Upper estimate	Comment
electric from nuclear	0.25	0.285	0.32
Proportion buried domestic	1			Assumed based on US law and current practice
Lower estimate, area for storage (hectares)	2007 to 2011	Reference	Low cost renewable	High resource	GHG10
domestic uranium storage	1002	6350.76	6329.35	6274.84	6571.23
international uranium storage	0	0	0	0	0
Repsentative estimate, area for storage (hectares)	2007 to 2011	Reference	Low cost renewable	High resource	GHG10
domestic uranium storage	1142.28	7239.87	7215.45	7153.31	7491.2
international uranium storage	0	0	0	0	0
Upper estimate, area for storage (hectares)	2007 to 2011	Reference	Low cost renewable	High resource	GHG10
domestic uranium storage	1282.56	8128.98	8101.56	8031.79	8411.17
international uranium storage	0	0	0	0	0
nuclear plant site impacts: hectares per GW of new capacity	Lower estimate	Repres. Estimate	Upper estimate
electric from nuclear	250	325	400
Proportion impact domestic	1
Lower estimate, area for plants (hectares)	2007 to 2011	Reference	Low cost renewable	High resource	GHG10
domestic nuclear plants	0	2760.11	1737.98	1380.5	8822.48
international nuclear plants	0	0	0	0	0
Repres. estimate, area for plants (hectares)	2007 to 2011	Reference	Low cost renewable	High resource	GHG10
domestic nuclear plants	0	3588.14	2259.37	1794.65	11469.2
international nuclear plants	0	0	0	0	0
Upper estimate, area for plants (hectares)	2007 to 2011	Reference	Low cost renewable	High resource	GHG10
domestic nuclear plants	0	4416.17	2780.77	2208.8	14116
international nuclear plants	0	0	0	0	0
Lower estimate, total (hectares)	2007 to 2011	Reference	Low cost renewable	High resource	GHG10
domestic	8403.68	56023.4	54821.6	54007	63934.7
international	12838.7	81372.9	81098.5	80400	84197.7
Repres estimate, total (hectares)	2007 to 2011	Reference	Low cost renewable	High resource	GHG10
domestic	52213.9	334524	332079	328774	353894
international	88587.2	561473	559580	554760	580964
Upper estimate, total (hectares)	2007 to 2011	Reference	Low cost renewable	High resource	GHG10
domestic	96024.1	613025	609337	603541	643852
international	164336	1.04157e+06	1.03806e+06	1.02912e+06	1.07773e+06
Reference	Low	Reps	High Impact
Energy Sprawl
Total km2	560.234	3345.24	6130.25
Twhrs	25403.1	25403.1	25403.1
Energy sprawl (km2/TWhr)	0.0220538	0.131687	0.241319
Low cost renewable	Low	Reps	High Impact
Energy Sprawl
Total km2	548.216	3345.24	6093.37
Twhrs	25317.4	25317.4	25317.4
Energy sprawl (km2/TWhr)	0.0216537	0.132132	0.240679
High resource	Low	Reps	High Impact
Energy Sprawl
Total km2	540.07	3287.74	6035.41
Twhrs	25099.3	25099.3	25099.3
Energy sprawl (km2/TWhr)	0.0215173	0.130989	0.240461
GHG10	Low	Reps	High Impact
Energy Sprawl
Total km2	639.347	3538.94	6438.52
Twhrs	26284.9	26284.9	26284.9
Energy sprawl (km2/TWhr)	0.0243238	0.134638	0.244951
Estimated consumption (TWhr)	2007 to 2011	Reference	Low cost renewable	High resource	GHG10
electric from nuclear	1042.5	895.156	862.793	842.815	1087.11

## Sheet: BiofuelsImpact
								2040 Snapshot					Maximum point from 2012 to 2040															Culmulative from 2012 to 2040
Type oil consumed (million barrels per day)	2006	2007	2008	2009	2010	2011	Maximum Point 2007 to 2011 = 2011	Reference	Low cost renewable	High resource	GHG10		Reference	Low cost renewable	High resource	GHG10												Reference	Low cost renewable	High resource	GHG10
Ethanol- all domestic production	0.319	0.43	0.61	0.72	0.88	0.9086	0.9086	0.886171	0.893914	0.932446	0.970559		1.07756	1.08567	1.08921	1.07825		Ethanol- all domestic production										28.8984	28.922	29.3716	28.8514		Ethanol
Domestic Production for domestic use	0.319	0.43	0.61	0.72	0.88	0.9086	0.9086	0.886171	0.888168	0.930636	0.927138	AEO2013-Liquid_Fuels_Supply_and_Disposition	1.00647	1.01458	1.01821	1.00717		Domestic Production for domestic use			AEO2013-Liquid_Fuels_Supply_and_Disposition_Allyears							27.3283	27.4287	27.9349	27.2666		Domestic Production
Exports									0.00574609	0.00181021	0.0434208		0.071085	0.071085	0.070997	0.071085		Exports										1.57011	1.49327	1.43667	1.58483		Exports
Imports	0.045711	0.02	0.03	0.01	-0.02	-0.066701	-0.066701	0.082335	0.0696	0.05664	0.082335	AEO2013-Liquid_Fuels_Supply_and_Disposition	0.082335	0.074925	0.078823	0.082335		Imports			AEO2013-Liquid_Fuels_Supply_and_Disposition_Allyears							1.5701	1.49327	1.43666	1.58483		Net Imports
Biodiesel	0.016339	0.03	0.02	0.02	0.01	0.060692	0.060692	0.082097	0.077124	0.078401	0.082548	AEO2013-Liquid_Fuels_Supply_and_Disposition	0.087013	0.086711	0.087007	0.086989		Biodiesel			AEO2013-Liquid_Fuels_Supply_and_Disposition_Allyears							2.37019	2.25188	2.30118	2.37425		Biodiesel
Domestic Production	0.016339	0.03	0.04	0.03	0.02	0.0631	0.0631	0.069968	0.064989	0.06629	0.070428	AEO2013-Liquid_Fuels_Supply_and_Disposition	0.082255	0.082266	0.082222	0.08226		Domestic Production			AEO2013-Liquid_Fuels_Supply_and_Disposition_Allyears							2.05683	1.93853	1.9874	2.06118		Domestic Production
Imports	0	0	-0.02	-0.01	-0.01	-0.002408	-0.02	0.012129	0.012135	0.012111	0.01212	AEO2013-Liquid_Fuels_Supply_and_Disposition	0.012133	0.012137	0.012154	0.012136		Imports			AEO2013-Liquid_Fuels_Supply_and_Disposition_Allyears							0.31336	0.313354	0.313781	0.313073		Net Imports
Liquids from Biomass	0	0	0	0	0	0.001295	0.001295	0.375335	0.735418	0.318922	0.366445	AEO2013-Liquid_Fuels_Supply_and_Disposition	0.375335	0.735418	0.318922	0.366445		Liquids from Biomass			AEO2013-Liquid_Fuels_Supply_and_Disposition_Allyears							2.32099	4.28934	2.20116	2.2711		Other Biomass-derived Liquids 5/
													Maximum point from 2012 to 2040
Sources of Ethanol oil (quadrillion BTU)	2006	2007	2008	2009	2010	2011	Maximum Point 2007 to 2011 = 2011	Reference	Low cost renewable	High resource	GHG10		Reference	Low cost renewable	High resource	GHG10		Sources of Ethanol															Sources of Ethanol
From Corn	0.412063	0.55	0.78	0.93	0.94	1.18017	1.18017	1.13213	1.09013	1.18992	1.17956	AEO2013-Renewable_Energy_Consumption_by_Sector_and_Source	1.28849	1.26973	1.30375	1.28358		From Corn			AEO2013-Renewable_Energy_Consumption_by_Sector_and_Source_Allyears							34.9741	34.141	35.7627	34.7528		From Corn
From Cellulose	0	0	0	0	0	0.000469	0.000469	0.019688	0.064276	0.019688	0.025503	AEO2013-Renewable_Energy_Consumption_by_Sector_and_Source	0.019688	0.064276	0.019688	0.025503		From Cellulose			AEO2013-Renewable_Energy_Consumption_by_Sector_and_Source_Allyears							0.546215	1.50986	0.546108	0.6873		From Cellulose
From Other Feedstocks (Liquids from Biomass)	0					0	0	0.764209	1.51217	0.63943	0.745682		0.764209	1.51217	0.63943	0.745682		From Other Feedstocks (Liquids from Biomass)			AEO2013-Renewable_Energy_Consumption_by_Sector_and_Source_Allyears							4.21292	8.14025	3.8212	4.1142		From Other Feedstocks (Liquids from Biomass)
Imports		0.03	0.04	0.02	0.02	-0.086671	0.04	0.107017	0.090463	0.073619	0.107017	AEO2013-Renewable_Energy_Consumption_by_Sector_and_Source	0.107017	0.097385	0.102452	0.107017		Imports			AEO2013-Renewable_Energy_Consumption_by_Sector_and_Source_Allyears							2.04077	1.94091	1.86733	2.05991		Imports
Total U.S. Supply of Ethanol	0.0590465	0.58	0.82	0.95	0.96	1.09396	1.09396	1.25883	1.24487	1.28323	1.31208	AEO2013-Renewable_Energy_Consumption_by_Sector_and_Source	1.40057	1.41111	1.41572	1.40148		Total U.S. Supply of Ethanol			AEO2013-Renewable_Energy_Consumption_by_Sector_and_Source_Allyears							37.5611	37.5918	38.1761	37.5001		Total U.S. Supply of Ethanol
	0.47111
Sector and Source (quadrillion Btu, unless otherwise noted)
	2006	2007	2008	2009	2010	2011	Maximum Point 2007 to 2011 = 2011	Reference	Low cost renewable	High resource	GHG10
Transportation	0.503173	0.64	0.87	0.99	1.14	1.21543	1.21543	2.20843	2.94226	2.10699	2.24386	AEO2013-Renewable_Energy_Consumption_by_Sector_and_Source	2.20843	2.94226	2.10699	2.24386		Transportation			AEO2013-Renewable_Energy_Consumption_by_Sector_and_Source_Allyears
Ethanol used in E85 4/	0.000827694	0	0	0	0	0.032116	0.032116	0.108528	0.098393	0.102464	0.186923	AEO2013-Renewable_Energy_Consumption_by_Sector_and_Source	0.110089	0.111964	0.114784	0.186923		Ethanol used in E85 4/			AEO2013-Renewable_Energy_Consumption_by_Sector_and_Source_Allyears
Ethanol used in Gasoline Blending	0.470282	0.58	0.83	0.95	1.1	1.06185	1.1	1.1503	1.14648	1.18076	1.12516	AEO2013-Renewable_Energy_Consumption_by_Sector_and_Source	1.34653	1.34578	1.36415	1.33751		Ethanol used in Gasoline Blending			AEO2013-Renewable_Energy_Consumption_by_Sector_and_Source_Allyears
Biodiesel used in Distillate Blending	0.032063	0.06	0.04	0.04	0.03	0.118715	0.118715	0.160584	0.150857	0.153355	0.161466	AEO2013-Renewable_Energy_Consumption_by_Sector_and_Source	0.170201	0.169609	0.170188	0.170154		Biodiesel used in Distillate Blending			AEO2013-Renewable_Energy_Consumption_by_Sector_and_Source_Allyears
Liquids from Biomass	0	0	0	0	0	0	0	0.764209	1.51217	0.63943	0.745682	AEO2013-Renewable_Energy_Consumption_by_Sector_and_Source	0.764209	1.51217	0.63943	0.745682		Liquids from Biomass			AEO2013-Renewable_Energy_Consumption_by_Sector_and_Source_Allyears
Renewable Diesel and Gasoline 5/	0	0	0	0	0.01	0.002748	0.01	0.02481	0.034363	0.030978	0.024636	AEO2013-Renewable_Energy_Consumption_by_Sector_and_Source	0.02502	0.034566	0.031118	0.024703		Renewable Diesel and Gasoline 5/			AEO2013-Renewable_Energy_Consumption_by_Sector_and_Source_Allyears
Proportion of domestic ethanol
From Corn		1	1	1	1	0.999603	0.999603	0.621742	0.446117	0.664207	0.624685
From Cellulose		0	0	0	0	0.000397244	0.000397244	0.00950015	0.0225833	0.0100302	0.0124116
From Other Feedstocks		0	0	0	0	0	0	0.368758	0.5313	0.325763	0.362904
New biofuel production needed	2007 to 2011	Reference	Low cost renewable	High resource	GHG10
Ethanol- all domestic production	0.5896	0.168959	0.177065	0.180611	0.169655	Note that these columns are set to zero if there is a drop in production
Domestic Production for domestic use	0.5896	0.097874	0.10598	0.109614	0.09857
Exports	0	0.071085	0.071085	0.070997	0.071085
Imports	0	0.149036	0.141626	0.145524	0.149036
Biodiesel	0.044353	0.026321	0.026019	0.026315	0.026297
Domestic Production	0.046761	0.019155	0.019166	0.019122	0.01916
Imports	0	0.014541	0.014545	0.014562	0.014544
Liquids from Biomass	0.001295	0.37404	0.734123	0.317627	0.36515
Representative Footprint
Ethanol Area rates	gallons per acre per year, Low yield (broad)	gallons per acre per year, Rep	gallons per acre per year, High Yield	m2/L of crop least compact (broad)	m2/L of crop Representative	m2/L of crop most compact
From Corn	440.138	481.846	591.606	2.4292	2.21892	1.80725
From Cellulose	214.56	313.645	1411.02	4.98313	3.40889	0.757736
From Other Feedstocks (assumed sugarcane from Brazil average)	518.4	646	773.5	2.06246	1.65508	1.38226
Net Imports (assumed sugarcane from Brazil average)	518.4	646	773.5	2.06246	1.65508	1.38226
Biodiesel rates	117.992	124.937	156.957	9.06147	8.55776	6.81194
Liquids from biomass rates	785	936	1087	1.36201	1.14229	0.983607
Coproduct NOT accounted for
New Area Compact (acres)	2007 to 2011	Reference	Low cost renewable	High resource	GHG10
Ethanol
Domestic Production	1.52849e+07	3.97706e+06	3.95749e+06	4.29724e+06	3.99206e+06
From Corn	1.52824e+07	2.72395e+06	2.04827e+06	3.11067e+06	2.74811e+06
From Cellulose	2546.37	17450.9	43473.7	19695.2	22893
From Other Feedstocks	0	1.23567e+06	1.86574e+06	1.16688e+06	1.22106e+06
Imports	0	2.95577e+06	2.80881e+06	2.88612e+06	2.95577e+06
Biodiesel
Domestic Production	4.57028e+06	1.87215e+06	1.87323e+06	1.86893e+06	1.87264e+06
Net Imports	0	1.42119e+06	1.42159e+06	1.42325e+06	1.42149e+06
Liquids from Biomass	18275.9	5.27871e+06	1.03605e+07	4.48257e+06	5.15325e+06
Total Domestic	1.98735e+07	1.11279e+07	1.61912e+07	1.06487e+07	1.1018e+07
Total International	0	4.37696e+06	4.23039e+06	4.30936e+06	4.37726e+06
New Area Represntative(acres)	2007 to 2011	Reference	Low cost renewable	High resource	GHG10
Ethanol
Domestic Production	1.8775e+07	4.90249e+06	4.94441e+06	5.30504e+06	4.93915e+06
From Corn	1.87636e+07	3.34443e+06	2.51485e+06	3.81925e+06	3.3741e+06
From Cellulose	11455.5	78507.8	195579	88604.5	102990
From Other Feedstocks	0	1.47955e+06	2.23398e+06	1.39718e+06	1.46206e+06
Imports	0	3.53914e+06	3.36318e+06	3.45574e+06	3.53914e+06
Biodiesel
Domestic Production	5.74159e+06	2.35196e+06	2.35331e+06	2.34791e+06	2.35258e+06
Net Imports	0	1.78543e+06	1.78592e+06	1.78801e+06	1.7858e+06
Liquids from Biomass	21224.3	6.1303e+06	1.20319e+07	5.20572e+06	5.9846e+06
Total Domestic	2.45379e+07	1.33848e+07	1.93296e+07	1.28587e+07	1.32763e+07
Total International	0	5.32457e+06	5.1491e+06	5.24375e+06	5.32494e+06
New Area Broad bound (acres)	2007 to 2011	Reference	Low cost renewable	High resource	GHG10
Ethanol
Domestic Production	2.05584e+07	5.61985e+06	5.82292e+06	6.05179e+06	5.66633e+06
From Corn	2.05417e+07	3.66136e+06	2.75317e+06	4.18118e+06	3.69384e+06
From Cellulose	16745.8	114763	285898	129523	150552
From Other Feedstocks	0	1.84373e+06	2.78386e+06	1.74109e+06	1.82193e+06
Imports	0	4.41028e+06	4.191e+06	4.30635e+06	4.41028e+06
Biodiesel
Domestic Production	6.07954e+06	2.4904e+06	2.49183e+06	2.48611e+06	2.49105e+06
Net Imports	0	1.89052e+06	1.89104e+06	1.89325e+06	1.89091e+06
Liquids from Biomass	25306.9	7.3095e+06	1.43463e+07	6.20708e+06	7.13578e+06
Total Domestic	2.66633e+07	1.54198e+07	2.2661e+07	1.4745e+07	1.52932e+07
Total International	0	6.3008e+06	6.08204e+06	6.1996e+06	6.30119e+06
Factor out coproducts
Ethanol Area coproduct factor	Proportion of crop value that is in coproducts not in biofuel	1-that	Source
From Corn	0.37	0.63	Table 8 Wang, M., H. Huo, and S. Arora. 2011. Methods of dealing with co-products of biofuels in life-cycle analysis and consequent results within the U.S. context. Energy Policy	ANL #375 report Wang 2005
From Cellulose	0.02	0.98	Table 8 Wang, M., H. Huo, and S. Arora. 2011. Methods of dealing with co-products of biofuels in life-cycle analysis and consequent results within the U.S. context. Energy Policy
From Other Feedstocks (assumed sugarcane from Brazil average)	0.0200669	0.979933	Macedo et al. has currently 86.3 L/ton cane, and currently surplus electricity of 9.2 KWhr/ton cane. Current rack price of ethanol is assumed to be $1.80/gal, and current price of electricity in US is assumed to be $0.0981/kWhr (http://www.eia.doe.gov/cneaf/electricity/epm/table5_6_b.html).
Net Imports (assumed sugarcane from Brazil average)	0.0310847	0.968915	Macedo et al. has currently 86.3 L/ton cane, and currently surplus electricity of 9.2 KWhr/ton cane. Current rack price of ethanol is assumed to be $1.80/gal, and current price of electricity in Brazil is assumed to be $0.153/kWhr (http://en.wikipedia.org/wiki/Electricity_sector_in_Brazil).
Biodiesel rate coproduct factor	0.68	0.32	Table 8 Wang, M., H. Huo, and S. Arora. 2011. Methods of dealing with co-products of biofuels in life-cycle analysis and consequent results within the U.S. context. Energy Policy
Liquids from biomass coproduct factor	0.17	0.83	Value inferred from higher alcohol price ($1.15) and yield (14 gal/ton) relative to ethanol ($1.01) and yield (80.1 gal/ton) in Phillips et al. NREL report
New Area Compact no coproducts (acres)	2007 to 2011	Reference	Low cost renewable	High resource	GHG10
Ethanol
Domestic Production	9.63041e+06	2.94406e+06	3.16132e+06	3.12249e+06	2.9503e+06
From Corn	9.62791e+06	1.71609e+06	1.29041e+06	1.95972e+06	1.73131e+06
From Cellulose	2495.44	17101.9	42604.2	19301.3	22435.1
From Other Feedstocks	0	1.21087e+06	1.8283e+06	1.14346e+06	1.19656e+06
Imports	0	2.86389e+06	2.7215e+06	2.7964e+06	2.86389e+06
Biodiesel
Domestic Production	1.46249e+06	599089	599433	598057	599246
Net Imports	0	454782	454907	455439	454876
Liquids from Biomass	15169	4.38133e+06	8.59918e+06	3.72054e+06	4.2772e+06
Total Domestic	1.11081e+07	7.92448e+06	1.23599e+07	7.44108e+06	7.82675e+06
Total International	0	3.31867e+06	3.17641e+06	3.25184e+06	3.31877e+06
New Area Rep. bound no coproducts (acres)	2007 to 2011	Reference	Low cost renewable	High resource	GHG10
Ethanol
Domestic Production	1.18323e+07	3.63379e+06	3.96517e+06	3.86211e+06	3.65934e+06
From Corn	1.18211e+07	2.10699e+06	1.58436e+06	2.40613e+06	2.12569e+06
From Cellulose	11226.4	76937.6	191667	86832.4	100931
From Other Feedstocks	0	1.44986e+06	2.18915e+06	1.36914e+06	1.43272e+06
Net Imports (negative means we are exporting)	0	3.42913e+06	3.25864e+06	3.34832e+06	3.42913e+06
Biodiesel
Domestic Production	1.83731e+06	752628	753061	751332	752825
Net Imports	0	571337	571495	572163	571455
Liquids from Biomass	17616.2	5.08815e+06	9.98644e+06	4.32075e+06	4.96722e+06
Total Domestic	1.36872e+07	9.47457e+06	1.47047e+07	8.93419e+06	9.37938e+06
Total International	0	4.00047e+06	3.83013e+06	3.92049e+06	4.00059e+06
New Area lower bound no coproducts (acres)	2007 to 2011	Reference	Low cost renewable	High resource	GHG10
Ethanol
Domestic Production	1.29577e+07	4.22586e+06	4.74267e+06	4.46722e+06	4.26004e+06
From Corn	1.29413e+07	2.30666e+06	1.7345e+06	2.63414e+06	2.32712e+06
From Cellulose	16410.9	112468	280180	126932	147541
From Other Feedstocks	0	1.80673e+06	2.72799e+06	1.70615e+06	1.78537e+06
Net Imports (negative means we are exporting)	0	4.27318e+06	4.06072e+06	4.17249e+06	4.27318e+06
Biodiesel
Domestic Production	1.94545e+06	796928	797386	795555	797136
Net Imports	0	604966	605133	605840	605091
Liquids from Biomass	21004.8	6.06689e+06	1.19074e+07	5.15188e+06	5.92269e+06
Total Domestic	1.49241e+07	1.10897e+07	1.74474e+07	1.04147e+07	1.09799e+07
Total International	0	4.87815e+06	4.66586e+06	4.77833e+06	4.87827e+06
Energy sprawl	Ethanol, corn	Ethanol, cellulosic	Ethanol, sugarcane	Biodiesel, soy
1 acre of crop makes X gallons, Broad	440.138	214.56	518.4	117.992
1 acre of crop makes X gallons, Rep	481.846	313.645	646	124.937
1 acre of crop makes X gallons, Compact	591.606	1411.02	773.5	156.957
km of an acre	0.00254952	0.00396592	0.00396565	0.00129499
BTUs per gallon	76330	76330	76330	119550
BTUs from Broad	3.35957e+07	1.63774e+07	39569472	1.41059e+07	From GREET data. Checked, consistent with LHV value in http://bioenergy.ornl.gov/papers/misc/energy_conv.html
BTUs from Reps	3.67793e+07	2.39405e+07	49309180	1.49362e+07
BTUs from Compact	4.51573e+07	1.07703e+08	59041255	1.87642e+07
KWhr from Broad	9843.45	4798.52	11593.8	4133
KWhr from Reps	10776.2	7014.51	14447.5	4376.27
KWhr from Compact	13231	31556.7	17298.9	5497.86
TWhr from Broad	9.84345e-06	4.79852e-06	1.15938e-05	4.133e-06
TWhr from Rep.	1.07762e-05	7.01451e-06	1.44475e-05	4.37627e-06
TWhr from compact	1.3231e-05	3.15567e-05	1.72989e-05	5.49786e-06
Energy sprawl Broad out to 2040 (km2/TWhr)	259.007	826.487	342.051	313.33
Energy sprawl Reps out to 2040 (km2/TWhr)	236.587	565.388	274.488	295.913
Energy sprawl Compact out to 2040 (km2/TWhr)	192.693	125.676	229.242	235.545
Lifespan of production area	22	22	22	22	University of Michigan report
Number of running hours	8035.5	8035.5	8035.5	8035.5
Number of running hours over life
Calculate consumption
MAXIMUM POINT
Type	2011 oil consumed (TWhr/year)	2007 to 2011	Reference	Low cost renewable	High resource	GHG10
Ethanol- all domestic production
Domestic Production for domestic use	311.725	311.725	345.304	348.085	349.331	345.542
Exports		0	24.388	24.388	24.3578	24.388
Imports	-22.8839	-22.8839	28.2477	25.7055	27.0428	28.2477
Biodiesel
Domestic Production	33.9064	33.9064	44.1993	44.2052	44.1815	44.202
Imports
Liquids from Biomass	0.444292	0.444292	128.771	252.309	109.417	125.721
Total consumption	323.191	323.191	522.133	645.916	505.614	519.325
CULMUMATIVE FROM 2012 TO 2040
Type			Reference	Low cost renewable	High resource	GHG10
Ethanol- all domestic production
Domestic Production for domestic use			9375.84	9410.31	9583.97	9354.68
Exports			538.676	512.316	492.896	543.729
Imports			538.674	512.316	492.894	543.729
Biodiesel
Domestic Production			1105.23	1041.66	1067.92	1107.57
Imports
Liquids from Biomass			796.29	1471.6	755.178	779.175
Total consumption			11277.4	11923.6	11407.1	11241.4

## Sheet: BiomassPower
	Year							Max from 2012 to 2040					2040 snapshot										Culmulative from 2012 to 2040
US generation capacity (gigawatts)	2006	2007	2008	2009	2010	2011	Max(2007 to 2011)	Reference	Low cost renewable	High resource	GHG10		Reference	Low cost renewable	High resource	GHG10							Reference	Low cost renewable	High resource	GHG10
electric from Wood and Other Biomass 4/, 5/	2.01253	2.17843	2.19	2.43	2.45	2.3654	2.45	3.6994	6.18353	2.87474	4.1024	AEO2013-Renewable_Energy_Generating_Capacity_and_Generation	3.6994	6.18353	2.87474	4.1024	electric from Wood and Other Biomass 4/, 5/				AEO2013-Renewable_Energy_Generating_Capacity_and_Generation_allyears		85.6157	101.356	82.3642	85.8279	Wood and Other Biomass 4/
end-use generation from Biomass	4.71564	4.63928	4.86	4.56	4.56	4.92232	4.92232	10.1766	14.0114	10.7299	9.98038	AEO2013-Renewable_Energy_Generating_Capacity_and_Generation	10.1766	14.0114	10.7299	9.98038	end-use generation from Biomass				AEO2013-Renewable_Energy_Generating_Capacity_and_Generation_allyears		223.874	270.403	230.795	220.66	Biomass
New additions (planned and unplanned) minus retirements	2007 to 2011	Reference	Low cost renewable	High resource	GHG10
electric from Wood and Other Biomass 4/, 5/	0.271571	1.33399	3.81812	0.509342	1.73699
end-use generation from Biomass	0.283042	5.25433	9.08913	5.80756	5.05806
Type	Nameplate capacity factor	Source
electric from Wood and Other Biomass 4/, 5/	0.665655	Net summer cap. In 2040 = 3.7GW ( 3700 MW); Generation 21.59 bKwh ( 21590000 MWh) reference case 2040		Based on empirical data from plants, see biomass folder (R.L. Bain et al. NREL), this should be 0.66. Here we use EIA Reference Case for 2030 projection of trends, which is significantly higher (0.74929927448063)	http://www.eia.gov/electricity/monthly/epm_table_grapher.cfm?t=epmt_6_07_b
end-use generation from Biomass	0.630338	Net summer cap. In 2040 = 10.18 GW (10180 MW); Generation 56.25 bKwh (56250000 MWh) reference case 2040
Note that it appears the numbers quoted by EIA are nameplate capacity, so no need to "correct upwards" amount of energy by dividing by capacity factors
	Nameplate capacity increase (gigawatt)
Type	2007 to 2011	Reference	Low cost renewable	High resource	GHG10
electric from Wood and Other Biomass 4/, 5/	0.271571	1.33399	3.81812	0.509342	1.73699
end-use generation from Biomass	0.283042	5.25433	9.08913	5.80756	5.05806
Type	Areal conversion factor lower (sq miles/GW plant)	Areal conversion factor Rep (sq miles/GW plant)	Areal conversion factor upper (sq. miles/GW plant)	Comment
electric from Wood and Other Biomass 4/, 5/	1257.01	1824.3	2825.27
end-use generation from Biomass	0	0	0	end-use generation assumed to be from waste biomass, no additional areal impact, dropped from calculation
		.
Lower estimate, area converted (sq. miles)	2007 to 2011	Reference	Low cost renewable	High resource	GHG10
electric from Wood and Other Biomass 4/, 5/	341.368	1676.85	4799.43	640.25	2183.43
end-use generation from Biomass	0	0	0	0	0
Represetnative estimate, area converted (sq. miles)	2007 to 2011	Reference	Low cost renewable	High resource	GHG10
electric from Wood and Other Biomass 4/, 5/	495.427	2433.61	6965.4	929.193	3168.8
end-use generation from Biomass	0	0	0	0	0
Upper estimate, area converted (sq. miles)	2007 to 2011	Reference	Low cost renewable	High resource	GHG10
electric from Wood and Other Biomass 4/, 5/	767.262	3768.9	10787.2	1439.03	4907.49
end-use generation from Biomass	0	0	0	0	0
Energy Sprawl	Areal conversion factor lower (sq miles/GW plant)	Areal conversion factor Rep. (sq miles/GW plant)	Areal conversion factor upper (sq. miles/GW plant)	Areal conversion factor lower (sq km/GW plant)	Areal conversion factor Rep. (sq km/GW plant)	Areal conversion factor upper (sq. km/GW plant)	Nameplate capacity factor	Number of running hours in a year	Life of field used to produce biomass	Number of running hours over life	Lower Energy sprawl in 2040 (sq km/TWhr)	Reps. energy sprawl in 2040 (sq. km/TWhr)	Upper energy sprawl in 2040 (sq. km/TWhr)
electric from Wood and Other Biomass 4/, 5/	1257.01	1824.3	2825.27	3255.65	4724.92	7317.43	0.665655	5835.14	22	128373	557.939	809.735	1254.03
end-use generation from Biomass	0	0	0	0	0	0	0.630338	5525.54	22	121562	0	0	0
Estimated new consumption (TWhr/year)			Reference	Low cost renewable		High resource	GHG10
electric from Wood and Other Biomass 4/, 5/			7.78404	22.2793		2.97208	10.1356
end-use generation from Biomass			29.033	50.2223		32.0899	27.9485
Estimated consumption (TWhr/year)	in 2011	2007 to 2011	Reference	Low cost renewable	High resource	GHG10
electric from Wood and Other Biomass 4/, 5/	13.8024	14.2961	21.5865	36.0817	16.7745	23.938
end-use generation from Biomass	27.1985	27.1985	56.2315	77.4208	59.2884	55.147
CULMUATIVE FROM 2012 TO 2040
Estimated consumption (TWhr/year)			Reference	Low cost renewable	High resource	GHG10
electric from Wood and Other Biomass 4/, 5/			499.579	591.428	480.606	500.817
end-use generation from Biomass			1237.03	1494.12	1275.27	1219.27

## Sheet: OtherRenewableEnergy
								Max 2012 to 2040									Proportion of each energy type							snap shot 2040									Culmuative 2012 to 2040
Type US generation capacity (gigawatts)	2006	2007	2008	2009	2010	2011	Max(2007 to 2011)	Reference	Low cost renewable	High resource	GHG10					2011	Reference	Low cost renewable	High resource	GHG10			Reference	Low cost renewable	High resource	GHG10							Reference	Low cost renewable	High resource	GHG10
electric from Geothermal 2/	2.29255	2.35	2.42	2.37	2.38	2.3815	2.42	7.45872	7.94438	6.43677	8.1292	AEO2013-Renewable_Energy_Generating_Capacity_and_Generation				0.0186892	0.0372025	0.0312779	0.0412526	0.0316524			7.45872	7.94438	6.43677	8.1292	electric from Geothermal 2/						139.342	147.154	120.404	144.927	electric from Geothermal 2/
electric from Solar Thermal	0.402893	0.53	0.53	0.47	0.49	0.4853	0.53	1.3533	1.3533	1.3533	1.3533	AEO2013-Renewable_Energy_Generating_Capacity_and_Generation				0.00380846	0.00674997	0.00532809	0.00867316	0.0052693			1.3533	1.3533	1.3533	1.3533	electric from Solar Thermal						38.3777	38.3777	38.3777	38.3777	electric from Solar Thermal
electric from Solar Photovoltaic 5/	0.030509	0.04	0.05	0.15	0.37	1.0145	1.0145	24.5357	45.9514	8.49933	42.7623	AEO2013-Renewable_Energy_Generating_Capacity_and_Generation				0.00796143	0.122379	0.180916	0.0544713	0.166502			24.5357	45.9514	8.49933	42.7623	electric from Solar Photovoltaic 5/						240.917	473.673	157.402	391.204	electric from Solar Photovoltaic 5/
electric from Wind	11.4982	16.19	24.89	34.52	39.4	45.676	45.676	86.8323	116.683	60.9454	122.207	AEO2013-Renewable_Energy_Generating_Capacity_and_Generation				0.358449	0.433101	0.459394	0.390593	0.475834			86.8323	116.683	60.9454	122.207	electric from Wind						1841.47	2134.54	1723.34	2081.85	electric from Wind
electric from Offshore Wind	0	0	0	0	0	0	0	0	0	0	0	AEO2013-Renewable_Energy_Generating_Capacity_and_Generation				0	0	0	0	0			0	0	0	0	electric from Offshore Wind						0	0	0	0	electric from Offshore Wind
end-use Geothermal	0	0	0	0	0	0	0	0	0	0	0	AEO2013-Renewable_Energy_Generating_Capacity_and_Generation											0	0	0	0	end-use Geothermal						0	0	0	0	end-use Geothermal
end-use Solar Photovoltaic 5/	0.271355	0.47	0.77	1.22	1.82	3.01546	3.01546	25.0752	33.5107	21.6869	28.6028	AEO2013-Renewable_Energy_Generating_Capacity_and_Generation											25.0752	33.5107	21.6869	28.6028	end-use Solar Photovoltaic 5/						508.784	606.742	479.844	544.58	end-use Solar Photovoltaic 5/
end-use wind (assumed onshore)	0.0412895	0.08	0.08	0.18	0.17	0.20536	0.20536	1.51275	2.84281	1.10636	1.99232	AEO2013-Renewable_Energy_Generating_Capacity_and_Generation											1.51275	2.84281	1.10636	1.99232	end-use wind (assumed onshore)						28.2722	46.857	23.7448	32.9328	end-use wind (assumed onshore)
Electric Hydropower	76.7153	76.51	76.87	78.01	77.82	77.8695	78.01	80.3098	82.0611	78.7983	82.3751	AEO2013-Renewable_Energy_Generating_Capacity_and_Generation				0.611092	0.400568	0.323084	0.50501	0.320741			80.3098	82.0611	78.7983	82.3751	Electric Hydropower						2287.99	2310.4	2269.39	2308.88	Electric Hydropower
End-use hydropower	0.701945	0.68	0.71	0.34	0.33	0.327198	0.71	0.327198	0.327198	0.327198	0.327198	AEO2013-Renewable_Energy_Generating_Capacity_and_Generation											0.327198	0.327198	0.327198	0.327198	End-use hydropower						9.48874	9.48874	9.48874	9.48874	End-use hydropower
New additions (planned and unplanned) minus retirements	2007 to 2011	Reference	Low cost renewable	High resource	GHG10
electric from Geothermal 2/	0.127454	5.07722	5.56288	4.05527	5.7477																											Max Production
electric from Solar Thermal	0.127107	0.868	0.868	0.868	0.868																		% increase in Renewable Energy from 2012 to 2040								End Use	11.8358
electric from Solar Photovoltaic 6/	0.983991	23.5212	44.9369	7.48483	41.7478																		0.680709	0.700228	0.630017	0.707044	electric from Geothermal 2/
electric from Wind	34.1778	41.1563	71.0071	15.2694	76.5312																		0.641395	0.641395	0.641395	0.641395	electric from Solar Thermal
electric from Offshore Wind	0	0	0	0	0																		0.958652	0.977922	0.880638	0.976276	electric from Solar Photovoltaic 5/
end-use Geothermal	0	0	0	0	0																		0.473974	0.608546	0.250543	0.626241	electric from Wind
end-use Solar Photovoltaic 6/	2.7441	22.0598	30.4953	18.6714	25.5873																						electric from Offshore Wind
end-use wind (assumed onshore)	0.164071	1.30739	2.63745	0.901	1.78696																						end-use Geothermal
Electric Hydropower	1.29471	2.44031	4.19162	0.928795	4.50559																		0.879744	0.910015	0.860955	0.894575	end-use Solar Photovoltaic 5/
End-use hydropower	0.0080547	0	0	0	0																						end-use wind (assumed onshore)
					Referance 2040																		0.0303862	0.0510792	0.011787	0.054696	Electric Hydropower
Type	Nameplate capacity factor				Generating Capacity GW)	Generating Capacity (bKW)	Elect Gen (bKWh)	Source	Based on EIA Reference scenario, 2040 value														0	0	0	0	End-use hydropower
electric from Geothermal 2/	0.862616				7.45872	0.00745872	56.4005	AEO2013-Renewable_Energy_Generation_by_Fuel-United_States
electric from Solar Thermal	0.230279				1.3533	0.0013533	2.73181	AEO2013-Renewable_Energy_Generation_by_Fuel-United_States
electric from Solar Photovoltaic 6/	0.26141				24.5357	0.0245357	56.2241	AEO2013-Renewable_Energy_Generation_by_Fuel-United_States
electric from Wind	0.330996				86.8323	0.0868323	251.945	AEO2013-Renewable_Energy_Generation_by_Fuel-United_States
electric from Offshore Wind	0				0	0	0	AEO2013-Renewable_Energy_Generation_by_Fuel-United_States
end-use Geothermal	0				0	0	0	AEO2013-Renewable_Energy_Generation_by_Fuel-United_States
end-use Solar Photovoltaic 6/	0.181821				25.0752	0.0250752	39.966	AEO2013-Renewable_Energy_Generation_by_Fuel-United_States
end-use wind (assumed onshore)	0.162423				1.51263	0.00151263	2.15369	AEO2013-Renewable_Energy_Generation_by_Fuel-United_States
Electric Hydropower	0.422281				80.3098	0.0803098	297.284	AEO2013-Renewable_Energy_Generation_by_Fuel-United_States
End-use hydropower	0.635723				0.327198	0.000327198	1.82339	AEO2013-Renewable_Energy_Generation_by_Fuel-United_States
Note that it appears the numbers quoted by EIA are nameplate capacity, so no need to "correct upwards" amount of energy by dividing by capacity factors
	Nameplate capacity increase (gigawatt)
Type	2007 to 2011	Reference	Low cost renewable	High resource	GHG10
electric from Geothermal 2/	0.127454	5.07722	5.56288	4.05527	5.7477
electric from Solar Thermal	0.127107	0.868	0.868	0.868	0.868
electric from Solar Photovoltaic 6/	0.983991	23.5212	44.9369	7.48483	41.7478
electric from Wind	34.1778	41.1563	71.0071	15.2694	76.5312
electric from Offshore Wind	0	0	0	0	0
end-use Geothermal	0	0	0	0	0
end-use Solar Photovoltaic 6/	2.7441	22.0598	30.4953	18.6714	25.5873
end-use wind (assumed onshore)	0.164071	1.30739	2.63745	0.901	1.78696
Electric Hydropower	1.29471	2.44031	4.19162	0.928795	4.50559
End-use hydropower	0.0080547	0	0	0	0
	(sq miles/GW plant)			(sq km/GW plant)
Areal conversion factor lower (sq miles/GW plant)	Lower	Rep.	Upper	Lower	Rep.	Upper
electric from Geothermal 2/	6.25483	15	32.0077	16.2	38.85	82.9
electric from Solar Thermal	10.1158	15	21.8147	26.2	38.85	56.5
electric from Solar Photovoltaic 6/	10.888	13.2819	15.0193	28.2	34.4	38.9
electric from Direct Impact of Wind	0.3861	1.46718	1.5444	1	3.8	4
electric from Offshore Wind	0.3861	1.46718	1.5444	1	3.8	4
end-use Geothermal	0	0	0	0	0	0
end-use Solar Photovoltaic 6/	0	13.2819	0	0	34.4	0
end-use wind (assumed onshore)	0	1.46718	0	0	3.8	0
Electric Hydropower	9.2278	24.09	124.286	23.9	62.3931	321.9
End-use hydropower	9.2278	24.09	124.286	23.9	62.3931	321.9
Electicity from Wind Spacing	78.1246	142.188	179.687	202.343	368.266	465.388
Lower estimate, area converted (sq. miles)	2007 to 2011	Reference	Low cost renewable	High resource	GHG10
electric from Geothermal 2/	0.797202	31.7571	34.7949	25.365	35.9509
electric from Solar Thermal	1.28579	8.78054	8.78054	8.78054	8.78054
electric from Solar Photovoltaic 6/	10.7137	256.099	489.275	81.4951	454.551
electric from Wind	13.1961	15.8905	27.4159	5.89553	29.5487
electric from Offshore Wind	0	0	0	0	0
end-use Geothermal	0	0	0	0	0
end-use Solar Photovoltaic 6/	0	292.995	0	0	0
end-use wind (assumed onshore)	0	0	0	0	0
Electric Hydropower	11.9473	22.5187	38.6794	8.57073	41.5767
End-use hydropower	0.0743271	0	0	0	0
Electicity from Wind Spacing	2670.13	3215.32	10096.3	2743.71	15485.5
Representative estimate, area converted (sq. miles)	2007 to 2011	Reference	Low cost renewable	High resource	GHG10
electric from Geothermal 2/	1.91181	76.1583	83.4432	60.8291	86.2155
electric from Solar Thermal	1.9066	13.02	13.02	13.02	13.02
electric from Solar Photovoltaic 6/	13.0692	312.405	596.846	99.4125	554.488
electric from Wind	50.145	60.3837	104.18	22.403	112.285
electric from Offshore Wind	0	0	0	0	0
end-use Geothermal	0	0	0	0	0
end-use Solar Photovoltaic 6/	36.4467	292.995	405.034	247.991	339.847
end-use wind (assumed onshore)	0.240721	1.91818	3.86962	1.32193	2.62179
Electric Hydropower	31.1895	58.787	100.976	22.3747	108.54
End-use hydropower	0.194038	0	0	0	0
Electicity from Wind Spacing	5851.91	5851.91	10096.3	2171.12	10881.8
Upper estimate, area converted (sq. miles)	2007 to 2011	Reference	Low cost renewable	High resource	GHG10
electric from Geothermal 2/	4.07951	162.51	178.055	129.8	183.971
electric from Solar Thermal	2.7728	18.9351	18.9351	18.9351	18.9351
electric from Solar Photovoltaic 6/	14.7789	353.272	674.921	112.417	627.023
electric from Wind	52.7842	63.5618	109.663	23.5821	118.195
electric from Offshore Wind	0	0	0	0	0
end-use Geothermal	0	0	0	0	0			15.0153
end-use Solar Photovoltaic 6/	0	0	0	0	0
end-use wind (assumed onshore)	0	0	0	0	0
Electric Hydropower	160.913	303.295	520.958	115.436	559.981
End-use hydropower	1.00108	0	0	0	0
Electicity from Wind Spacing	7395.23	7395.23	12759	2743.71	13751.6
	Areal conversion factor (sq miles/GW plant)			(sq km/GW plant)								amt of area takes to get energy in a years time
Energy Sprawl	Lower	Representative	Upper	Lower	Representative	Upper	Nameplate capacity factor	Life of plant- in years	Number of running hours in a year	Number of running hours in lifetime of plant		Energy sprawl in 2040 lower (sq km/TWhr/yr)	Energy sprawl in 2040 Reps. (sq km/TWhr/yr)	Energy sprawl in 2040 upper (sq. km/TWhr)	Source for plant lifespan
electric from Geothermal 2/	6.25483	15	32.0077	16.2	38.85	82.9	0.862616	20	7561.69	151234		2.14238	5.13774	10.9632	Future of geothermal
electric from Solar Thermal	10.1158	15	21.8147	26.2	38.85	56.5	0.230279	30	2018.63	60558.9		12.9791	19.2457	27.9893	F and Kim 09
electric from Solar Photovoltaic 6/	10.888	13.2819	15.0193	28.2	34.4	38.9	0.26141	30	2291.52	68745.7		12.3062	15.0119	16.9756	U. Mich report; F and Kim 09
electric from Wind	0.3861	1.46718	1.5444	1	3.8	4	0.330996	31	2901.51	89946.8		0.344648	1.30966	1.37859	U. Mich report
electric from Offshore Wind	0.3861	1.46718	1.5444	1	3.8	4	0	31	0	0		0	0	0	U. Mich report
end-use Geothermal	0	0	0	0	0	0	0.862616	20	7561.69	151234		0	0	0	Future of geothermal
end-use Solar Photovoltaic 6/	0	13.2819	0	0	34.4	0	0.181821	21	1593.84	33470.7		0	21.583	0	U. Mich report
end-use wind (assumed onshore)	0	1.46718	0	0	3.8	0	0.162423	31	1423.8	44137.9		0	2.66891	0	U. Mich report
Electric Hydropower	9.2278	24.09	124.286	23.9	62.3931	321.9	0.422281	50	3701.72	185086		6.45646	16.8552	86.9596	U. Mich report, F and Kim report 30 to 50 years
End-use hydropower	9.2278	24.09	124.286	23.9	62.3931	321.9	0.635723	50	5572.75	278637		4.28873	11.1961	57.7632	U. Mich report, F and Kim report 30 to 50 years
Electicity from Wind Spacing	78.1246	142.188	179.687	202.343	368.266	465.388	0.330996	31	2901.51	89946.8		69.7371	126.922	160.395
Estimated new consumption (TWhr/year)		Reference	Low cost renewable	High resource	GHG10
electric from Geothermal 2/		38.3924	42.0648	30.6647	43.4624
electric from Solar Thermal		1.75217	1.75217	1.75217	1.75217
electric from Solar Photovoltaic 6/		53.8993	102.974	17.1517	95.666
electric from Wind		119.415	206.028	44.3044	222.056
electric from Offshore Wind		0	0	0	0
end-use Geothermal		0	0	0	0
end-use Solar Photovoltaic 6/		35.1599	48.6048	29.7594	40.7822
end-use wind (assumed onshore)		1.86146	3.75522	1.28285	2.54427
Electric Hydropower		9.03333	15.5162	3.43814	16.6784
End-use hydropower		0	0	0	0
Estimated consumption (TWhr/year)	2007 to 2011	Reference	Low cost renewable	High resource	GHG10
electric from Geothermal 2/	18.2993	56.4005	60.073	48.6729	61.4705
electric from Solar Thermal	1.06987	2.73181	2.73181	2.73181	2.73181
electric from Solar Photovoltaic 6/	2.32475	56.2241	105.299	19.4764	97.9907
electric from Wind	132.529	251.945	338.557	176.834	354.585
electric from Offshore Wind	0	0	0	0	0
end-use Geothermal	0	0	0	0	0
end-use Solar Photovoltaic 6/	4.80617	39.966	53.4109	34.5655	45.5884
end-use wind (assumed onshore)	0.292392	2.15386	4.04761	1.57524	2.83667
Electric Hydropower	288.771	297.284	303.767	291.689	304.929
End-use hydropower	3.95665	1.82339	1.82339	1.82339	1.82339
Estimated consumption (TWhr) CULMULATIVE		Reference	Low cost renewable	High resource	GHG10
electric from Geothermal 2/		1053.66	1112.73	910.455	1095.89
electric from Solar Thermal		77.4704	77.4704	77.4704	77.4704
electric from Solar Photovoltaic 6/		552.066	1085.43	360.69	896.453
electric from Wind		5343.05	6193.4	5000.3	6040.5
electric from Offshore Wind		0	0	0	0
end-use Geothermal		0	0	0	0
end-use Solar Photovoltaic 6/		810.923	967.053	764.797	867.975
end-use wind (assumed onshore)		40.254	66.7152	33.808	46.8898
Electric Hydropower		8469.5	8552.44	8400.63	8546.82
End-use hydropower		52.8784	52.8784	52.8784	52.8784

## Sheet: ConvNG_AK_wells
Reference
Convensionl Natural Gas Production					tau (yrs)	P Gross Withdrawals (Mcf/well) average from 1999 to 2009
					30	8600
					Note that for natural gas there is a significant difference between wet natural gas (what is reported coming out of the well dataset) and dry natural gas delivered for sale (what EIA tracks). I use a correction factor below to correct for this, basically pulling down the numbers from the well dataset accordingly
2007 to 2011 total	1.86779					Ratio of dry gas volume to wet gas volume			0.814344	in 2012	NG_PROD_SUM_DCU_NUS_A.xls
							Adjusted Production
							7003.36
Year	Dry Production (trillion cubic feet)	Dry Production (Mcf)	min wells needed to meet demand	wells remaining after abandonment	Difference	New Wells
2005	0.459326	459326000	65586.5	65586.5	0	0
2006	0.420086	420086000	59983.5	63400.3	-3416.81	0
2007	0.41	410000000	58543.3	57984	559.284	559.284
2008	0.374105	374105000	53417.9	56591.9	-3173.95	0	Total New Wells Needed from 2007 to 2011
2009	0.374152	374152000	53424.6	51637.3	1787.31	1787.31	3099.75
2010	0.358099	358099000	51132.5	51643.8	-511.364	0
2011	0.351437	351437000	50181.2	49428	753.158	753.158
2012	0.321376	321376000	45888.8	48508.5	-2619.66	0
2013	0.309526	309526000	44196.8	44359.2	-162.417	0
2014	0.303723	303723000	43368.2	42723.6	644.624	644.624
2015	0.298195	298195000	42578.9	41922.6	656.271	656.271
2016	0.293172	293172000	41861.6	41159.6	702.068	702.068
2017	0.289002	289002000	41266.2	40466.2	799.959	799.959
2018	0.285303	285303000	40738	39890.7	847.365	847.365
2019	0.281754	281754000	40231.3	39380.1	851.177	851.177
2020	0.277883	277883000	39678.5	38890.2	788.307	788.307
2021	0.274068	274068000	39133.8	38355.9	777.879	777.879
2022	0.270204	270204000	38582.1	37829.3	752.724	752.724
2023	0.266185	266185000	38008.2	37296	712.201	712.201
2024	0.499898	499898000	71379.7	36741.2	34638.5	34638.5
2025	0.733432	733432000	104726	69000.4	35725.3	35725.3
2026	0.967248	967248000	138112	101235	36877.1	36877.1
2027	1.2003	1200297000	171389	133508	37880.5	37880.5
2028	1.19599	1195990000	170774	165676	5097.97	5097.97
2029	1.19252	1192524000	170279	165081	5197.55	5197.55
2030	1.19015	1190150000	169940	164603	5336.98	5336.98
2031	1.18855	1188554000	169712	164275	5436.77	5436.77
2032	1.1869	1186901000	169476	164055	5421.04	5421.04
2033	1.18529	1185288000	169246	163827	5418.88	5418.88
2034	1.18369	1183694000	169018	163604	5413.92	5413.92
2035	1.18166	1181657000	168727	163384	5343.07	5343.07
2036	1.1797	1179703000	168448	163103	5345.23	5345.23
2037	1.17807	1178073000	168215	162833	5382.19	5382.19
2038	1.17708	1177075000	168073	162608	5464.68	5464.68
2039	1.17643	1176435000	167982	162470	5511.05	5511.05
2040	1.17602	1176017000	167922	162382	5539.7	5539.7
						Total New Wells Needed
						222563
High resource
Year	Dry Production (trillion cubic feet)	Dry Production (Mcf)	min wells needed to meet demand	wells remaining after abandonment	Difference	New Wells
2011	0.351437	351437000	50181.2	50181.2	0	0
2012	0.321354	321354000	45885.7	48508.5	-2622.8	0
2013	0.309544	309544000	44199.4	44356.2	-156.81	0
2014	0.303812	303812000	43380.9	42726	654.848	654.848
2015	0.298366	298366000	42603.3	41934.9	668.403	668.403
2016	0.293458	293458000	41902.5	41183.2	719.302	719.302
2017	0.289362	289362000	41317.6	40505.7	811.887	811.887
2018	0.285847	285847000	40815.7	39940.3	875.351	875.351
2019	0.282661	282661000	40360.8	39455.2	905.599	905.599
2020	0.279555	279555000	39917.3	39015.4	901.858	901.858
2021	0.276708	276708000	39510.8	38586.7	924.057	924.057
2022	0.274286	274286000	39164.9	38193.7	971.191	971.191
2023	0.272435	272435000	38900.6	37859.4	1041.2	1041.2
2024	0.270763	270763000	38661.9	37603.9	1057.94	1057.94
2025	0.269517	269517000	38484	37373.1	1110.81	1110.81
2026	0.506862	5.06862e+08	72374.1	37201.2	35173	35173
2027	0.744685	744685000	106333	69961.7	36370.9	36370.9
2028	0.982514	982514000	140292	102788	37503.7	37503.7
2029	1.22066	1220658000	174296	135615	38680.6	38680.6
2030	1.22109	1221090000	174358	168486	5871.55	5871.55
2031	1.22148	1221481000	174414	168546	5867.76	5867.76
2032	1.22314	1223144000	174651	168600	6051.24	6051.24
2033	1.22619	1226190000	175086	168829	6256.64	6256.64
2034	1.22918	1229180000	175513	169250	6263.14	6263.14
2035	1.23212	1232123000	175933	169662	6270.66	6270.66
2036	1.2354	1235400000	176401	170069	6332.36	6332.36
2037	1.23848	1238478000	176841	170521	6319.54	6319.54
2038	1.24069	1240692000	177157	170946	6210.82	6210.82
2039	1.24281	1242806000	177459	171251	6207.08	6207.08
2040	1.24554	1245540000	177849	171543	6305.67	6305.67
						Total New Wells Needed
						226327
Low cost renewable
Year	Dry Production (trillion cubic feet)	Dry Production (Mcf)	min wells needed to meet demand	wells remaining after abandonment	Difference	New Wells
2011	0.351437	351437000	50181.2	50181.2	0	0
2012	0.321381	321381000	45889.5	48508.5	-2618.95	0
2013	0.309547	309547000	44199.8	44359.9	-160.109	0
2014	0.303694	303694000	43364	42726.5	637.584	637.584
2015	0.298129	298129000	42569.4	41918.6	650.85	650.85
2016	0.293104	293104000	41851.9	41150.4	701.468	701.468
2017	0.288934	288934000	41256.5	40456.9	799.635	799.635
2018	0.285288	285288000	40735.9	39881.3	854.609	854.609
2019	0.281752	281752000	40231	39378	852.962	852.962
2020	0.278012	278012000	39696.9	38889.9	807.003	807.003
2021	0.27432	274320000	39169.8	38373.7	796.056	796.056
2022	0.270445	270445000	38616.5	37864.1	752.353	752.353
2023	0.266368	266368000	38034.3	37329.3	705.066	705.066
2024	0.500014	5.00014e+08	71396.3	36766.5	34629.8	34629.8
2025	0.733578	733578000	104747	69016.4	35730.2	35730.2
2026	0.967093	967093000	138090	101255	36834.8	36834.8
2027	1.20057	1200573000	171428	133487	37941.3	37941.3
2028	1.19619	1196194000	170803	165714	5089	5089
2029	1.19268	1192684000	170302	165109	5192.24	5192.24
2030	1.19028	1190281000	169959	164625	5333.6	5333.6
2031	1.18868	1188678000	169730	164293	5436.4	5436.4
2032	1.18704	1187037000	169495	164072	5423.34	5423.34
2033	1.18542	1185417000	169264	163846	5418.53	5418.53
2034	1.18375	1183752000	169026	163622	5404.39	5404.39
2035	1.18168	1181675000	168730	163392	5337.64	5337.64
2036	1.17973	1179735000	168453	163105	5347.31	5347.31
2037	1.17813	1178127000	168223	162838	5385.49	5385.49
2038	1.17711	1177110000	168078	162616	5462.22	5462.22
2039	1.17651	1176508000	167992	162475	5516.64	5516.64
2040	1.17614	1176137000	167939	162392	5546.76	5546.76
						Total New Wells Needed
						222587
GHG10
Year	Dry Production (trillion cubic feet)	Dry Production (Mcf)	min wells needed to meet demand	wells remaining after abandonment	Difference	New Wells
2011	0.351437	351437000	50181.2	50181.2	0	0
2012	0.321375	321375000	45888.7	48508.5	-2619.8	0
2013	0.309525	309525000	44196.6	44359.1	-162.422	0
2014	0.303412	303412000	43323.8	42723.4	600.355	600.355
2015	0.29758	297580000	42491	41879.7	611.383	611.383
2016	0.292424	292424000	41754.8	41074.7	680.15	680.15
2017	0.288237	288237000	41157	40363	793.971	793.971
2018	0.284607	284607000	40638.6	39785.1	853.576	853.576
2019	0.28099	280990000	40122.2	39284	838.155	838.155
2020	0.277189	277189000	39579.4	38784.8	794.666	794.666
2021	0.27343	273430000	39042.7	38260.1	782.572	782.572
2022	0.269454	269454000	38475	37741.3	733.696	733.696
2023	0.265314	265314000	37883.8	37192.5	691.354	691.354
2024	0.498935	498935000	71242.2	36621	34621.2	34621.2
2025	0.732486	732486000	104591	68867.5	35723.2	35723.2
2026	0.965974	965974000	137930	101104	36825.8	36825.8
2027	1.19941	1199407000	171262	133332	37929.2	37929.2
2028	1.19498	1194981000	170630	165553	5076.74	5076.74
2029	1.19144	1191438000	170124	164942	5181.76	5181.76
2030	1.18899	1188994000	169775	164453	5321.82	5321.82
2031	1.18735	1187349000	169540	164116	5424.27	5424.27
2032	1.18564	1185641000	169296	163889	5407.45	5407.45
2033	1.18398	1183977000	169058	163653	5405.6	5405.6
2034	1.18237	1182370000	168829	163423	5405.82	5405.82
2035	1.18027	1180266000	168529	163201	5327.21	5327.21
2036	1.17826	1178264000	168243	162911	5331.76	5331.76
2037	1.17661	1176608000	168006	162635	5371.63	5371.63
2038	1.17565	1175645000	167869	162406	5462.7	5462.7
2039	1.17505	1175053000	167784	162273	5511.09	5511.09
2040	1.17464	1174644000	167726	162191	5534.41	5534.41
						Total New Wells Needed
						222242

## Sheet: ConvNG_Lower48_wells
Reference
Convensionl Natural Gas Production								tau (yrs)	P Gross Withdrawals (Mcf/well) avearge production from 1994 to 2004
								30	40358.8
							Note that for natural gas there is a significant difference between wet natural gas (what is reported coming out of the well dataset) and dry natural gas delivered for sale (what EIA tracks). I use a correction factor below to correct for this, basically pulling down the numbers from the well dataset accordingly
								Ratio of dry gas volume to wet gas volume			0.814344	in 2012	NG_PROD_SUM_DCU_NUS_A.xls
									Adjusted Production
2007 to 2011 total	23.2792	7.15419							32866
	Dry Production (trillion cubic feet)
Year	Non-Associated Other	Associated-Dissolved 5/	Lower 48 Onshore Conventional		Dry Production (Mcf)	min wells needed to meet demand	wells remaining after abandonment	Difference	New Wells
2005	5.00924	1.30676	6.316		5.00924e+09	152414	152414	0	0
2006	5.06	1.32	6.39948	0.793103	5060000000	153959	147334	6624.95	6624.95	Total New Wells Needed from 2007 to 2011
2007	5.36	1.39	6.33548	0.794074	5360000000	163087	148827	14259.9	14259.9	14646.9
2008	4.94935	1.41548	6.43955	0.768586	4949345000	150592	157650	-7058.62	0
2009	4.79709	1.40195	5.55434	0.863665	4797086000	145959	145572	387.001	387.001
2010	4.59054	1.40472	5.65273	0.812093	4590542000	139675	141094	-1419.13	0
2011	3.58225	1.54204	5.12429	0.699073	3582252000	108996	135019	-26023	0
2012	3.89235	1.94066	5.83301	0.667297	3892349000	118431	105363	13068.4	13068.4
2013	3.51013	2.07962	5.58975	0.627959	3510134000	106801	114483	-7681.8	0
2014	3.37824	2.16221	5.54045	0.609741	3378241000	102788	103241	-453.007	0
2015	3.28949	2.20567	5.49516	0.598616	3289491000	100088	99362.1	725.919	725.919
2016	3.34349	2.25571	5.5992	0.597138	3343491000	101731	96751.7	4979.3	4979.3
2017	3.19203	2.19217	5.3842	0.592851	3192028000	97122.5	98340	-1217.47	0
2018	3.15182	2.13693	5.28874	0.595948	3151818000	95899.1	93885.1	2013.96	2013.96
2019	3.0502	2.12402	5.17422	0.589499	3050197000	92807.1	92702.5	104.655	104.655
2020	2.96987	2.13841	5.10827	0.581384	2969866000	90362.9	89713.5	649.372	649.372
2021	2.90058	2.13749	5.03806	0.575733	2900579000	88254.7	87350.8	903.93	903.93
2022	2.8479	2.12309	4.97098	0.572904	2847899000	86651.9	85312.9	1338.95	1338.95
2023	2.77148	2.08637	4.85785	0.570515	2771478000	84326.6	83763.5	563.165	563.165
2024	2.68379	2.04555	4.72934	0.567477	2683791000	81658.6	81515.8	142.871	142.871
2025	2.61297	1.99171	4.60468	0.56746	2612970000	79503.8	78936.7	567.112	567.112
2026	2.56968	1.86286	4.43254	0.57973	2569675000	78186.5	76853.7	1332.81	1332.81
2027	2.50864	1.71917	4.22781	0.593367	2508644000	76329.5	75580.2	749.25	749.25
2028	2.45507	1.60851	4.06358	0.604164	2455069000	74699.4	73785.2	914.212	914.212
2029	2.35169	1.50829	3.85998	0.60925	2351689000	71553.9	72209.4	-655.522	0
2030	2.30757	1.42844	3.73602	0.617656	2307575000	70211.7	69168.8	1042.89	1042.89
2031	2.25343	1.3961	3.64952	0.617457	2253425000	68564.1	67871.3	692.788	692.788
2032	2.19401	1.37621	3.57023	0.614531	2194015000	66756.4	66278.6	477.824	477.824
2033	2.1532	1.34336	3.49656	0.615805	2153202000	65514.6	64531.2	983.413	983.413
2034	2.12417	1.30043	3.4246	0.620269	2.12417e+09	64631.4	63330.8	1300.57	1300.57
2035	2.07215	1.25611	3.32826	0.622592	2072146000	63048.3	62477	571.374	571.374
2036	2.0408	1.20633	3.24713	0.628494	2.0408e+09	62094.6	60946.7	1147.83	1147.83
2037	1.99953	1.16948	3.16901	0.630965	1999532000	60839	60024.7	814.205	814.205
2038	1.95749	1.13715	3.09464	0.632542	1957491000	59559.8	58811	748.801	748.801
2039	1.90463	1.10811	3.01274	0.632192	1904631000	57951.4	57574.5	376.976	376.976
2040	1.87483	1.08572	2.96055	0.63327	1874827000	57044.6	56019.7	1024.88	1024.88
	76.3612	50.1259	126.487
									Total New Wells Needed
									37235.4
High resource
	Dry Production (trillion cubic feet)
Year	Non-Associated Other	Associated-Dissolved 5/	Lower 48 Onshore Conventional		Dry Production (Mcf)	min wells needed to meet demand	wells remaining after abandonment	Difference	New Wells
2011	3.58225	1.54204	5.12429	0.699073	3582251000	108996	108996	0	0
2012	3.85882	1.86096	5.71978	0.674645	3858819000	117411	105363	12048.2	12048.2
2013	3.48457	2.2277	5.71227	0.610015	3484575000	106024	113497	-7473.28	0
2014	3.28154	2.46715	5.7487	0.570832	3281541000	99846.1	102490	-2643.51	0
2015	3.23035	2.63631	5.86666	0.550628	3230350000	98288.6	96517.9	1770.64	1770.64
2016	3.30586	2.77624	6.0821	0.543539	3305861000	100586	95012.3	5573.83	5573.83
2017	3.14392	2.82126	5.96518	0.527045	3143917000	95658.7	97233.2	-1574.53	0
2018	3.11535	2.86968	5.98504	0.520524	3115353000	94789.6	92470.1	2319.52	2319.52
2019	3.03475	2.92782	5.96257	0.508967	3034748000	92337.1	91629.9	707.117	707.117
2020	2.96189	3.00068	5.96257	0.496747	2961889000	90120.2	89259.1	861.05	861.05
2021	2.88952	3.0532	5.94272	0.486229	2889525000	87918.4	87116.2	802.216	802.216
2022	2.82105	3.11351	5.93456	0.475359	2821049000	85834.9	84987.8	847.122	847.122
2023	2.75511	3.16255	5.91766	0.465574	2755111000	83828.6	82973.8	854.895	854.895
2024	2.67909	3.16793	5.84702	0.458197	2679090000	81515.6	81034.4	481.228	481.228
2025	2.61657	3.17069	5.78727	0.452126	2616572000	79613.4	78798.4	814.976	814.976
2026	2.5518	3.16452	5.71632	0.446406	2551798000	77642.5	76959.6	682.927	682.927
2027	2.50541	3.1683	5.67371	0.441582	2505411000	76231.1	75054.4	1176.69	1176.69
2028	2.44303	3.13487	5.5779	0.437983	2443025000	74332.9	73690.1	642.844	642.844
2029	2.34352	3.09226	5.43578	0.431128	2343515000	71305.2	71855.2	-549.986	0
2030	2.31921	3.05211	5.37132	0.431776	2319210000	70565.7	68928.3	1637.32	1637.32
2031	2.25712	3.02693	5.28404	0.427157	2257115000	68676.3	68213.5	462.849	462.849
2032	2.1965	2.99985	5.19635	0.422701	2196500000	66832	66387.1	444.903	444.903
2033	2.14899	2.96666	5.11564	0.420081	2148985000	65386.3	64604.3	782.014	782.014
2034	2.11356	2.91847	5.03202	0.420021	2.11356e+09	64308.3	63206.8	1101.59	1101.59
2035	2.06605	2.87656	4.94261	0.418008	2066052000	62862.9	62164.7	698.196	698.196
2036	2.02528	2.82724	4.85252	0.417367	2.02528e+09	61622.3	60767.5	854.847	854.847
2037	1.98629	2.78574	4.77203	0.416236	1986288000	60436	59568.3	867.715	867.715
2038	1.94634	2.74903	4.69537	0.414523	1946338000	59220.4	58421.4	798.99	798.99
2039	1.90166	2.72004	4.6217	0.411463	1901658000	57861	57246.4	614.554	614.554
2040	1.86372	2.69667	4.56039	0.408676	1863724000	56706.8	55932.3	774.497	774.497
	75.8469	83.4349	159.282
									Total New Wells Needed
									38620.7
Low cost renewable
	Dry Production (trillion cubic feet)
Year	Non-Associated Other	Associated-Dissolved 5/	Lower 48 Onshore Conventional		Dry Production (Mcf)	min wells needed to meet demand	wells remaining after abandonment	Difference	New Wells
2011	3.58225	1.54204	5.12429		3582252000	108996	108996	0	0
2012	3.89235	1.94066	5.83301		3892347000	118431	105363	13068.3	13068.3
2013	3.50694	2.07962	5.58656		3506940000	106704	114483	-7778.93	0
2014	3.37469	2.16286	5.53755		3374689000	102680	103147	-467.14	0
2015	3.2833	2.20608	5.48938		3283305000	99899.8	99257.6	642.173	642.173
2016	3.34062	2.25635	5.59697		3340618000	101644	96569.8	5073.83	5073.83
2017	3.18996	2.1925	5.38246		3189956000	97059.5	98255.5	-1196.01	0
2018	3.15293	2.13956	5.29249		3152928000	95932.9	93824.2	2108.68	2108.68
2019	3.04841	2.12408	5.17249		3048411000	92752.8	92735.1	17.6657	17.6657
2020	2.97338	2.13842	5.1118		2973385000	90470	89661	808.973	808.973
2021	2.90353	2.13819	5.04173		2903534000	88344.7	87454.3	890.338	890.338
2022	2.84525	2.12356	4.9688		2845248000	86571.2	85399.8	1171.38	1171.38
2023	2.76892	2.08791	4.85683		2768919000	84248.8	83685.5	563.275	563.275
2024	2.68378	2.04639	4.73017		2683779000	81658.3	81440.5	217.772	217.772
2025	2.61744	1.99308	4.61052		2617441000	79639.8	78936.3	703.502	703.502
2026	2.56615	1.86245	4.42859		2566149000	78079.2	76985.2	1094.02	1094.02
2027	2.51103	1.71893	4.22997		2511032000	76402.2	75476.5	925.617	925.617
2028	2.45166	1.60907	4.06073		2451662000	74595.7	73855.4	740.312	740.312
2029	2.35391	1.50641	3.86032		2353910000	71621.5	72109.2	-487.736	0
2030	2.3044	1.4305	3.7349		2304399000	70115	69234.1	880.931	880.931
2031	2.24558	1.41575	3.66134		2245581000	68325.4	67777.8	547.536	547.536
2032	2.19228	1.38565	3.57792		2192277000	66703.5	66047.9	655.654	655.654
2033	2.15193	1.34675	3.49869		2151935000	65476.1	64480.1	995.981	995.981
2034	2.12333	1.2969	3.42023		2123332000	64605.8	63293.5	1312.24	1312.24
2035	2.07209	1.23934	3.31143		2072086000	63046.5	62452.2	594.284	594.284
2036	2.04068	1.19036	3.23104		2.04068e+09	62091.1	60945	1146.09	1146.09
2037	2.00333	1.16011	3.16344		2003333000	60954.6	60021.4	933.238	933.238
2038	1.95514	1.13349	3.08863		1955137000	59488.2	58922.8	565.38	565.38
2039	1.90464	1.1064	3.01104		1904638000	57951.7	57505.2	446.426	446.426
2040	1.8861	1.08385	2.96995		1886098000	57387.5	56019.9	1367.61	1367.61
	76.3438	50.1152	126.459
									Total New Wells Needed
									37471.2
GHG10
	Dry Production (trillion cubic feet)
Year	Non-Associated Other	Associated-Dissolved 5/	Lower 48 Onshore Conventional		Dry Production (Mcf)	min wells needed to meet demand	wells remaining after abandonment	Difference	New Wells
2011	3.58225	1.54204	5.12429		3582252000	108996	108996	0	0
2012	3.8923	1.94066	5.83296		3892300000	118429	105363	13066.9	13066.9
2013	3.50912	2.07873	5.58786		3509124000	106771	114482	-7711.09	0
2014	3.48867	2.16259	5.65127		3488672000	106148	103212	2936.74	2936.74
2015	3.2995	2.20549	5.505		3299504000	100393	102610	-2217.46	0
2016	3.32651	2.22754	5.55405		3326512000	101214	97046.3	4168.18	4168.18
2017	3.18201	2.1949	5.3769		3182005000	96817.6	97840.6	-1023.04	0
2018	3.14194	2.13542	5.27736		3141936000	95598.4	93590.3	2008.09	2008.09
2019	3.04914	2.11772	5.16687		3049144000	92775.1	92411.8	363.269	363.269
2020	2.96514	2.13337	5.09852		2965143000	90219.2	89682.6	536.638	536.638
2021	2.90563	2.1347	5.04033		2905633000	88408.5	87211.9	1196.62	1196.62
2022	2.84712	2.12014	4.96726		2847121000	86628.2	85461.6	1166.63	1166.63
2023	2.76545	2.08857	4.85402		2765445000	84143.1	83740.6	402.484	402.484
2024	2.67603	2.04081	4.71685		2676034000	81422.6	81338.3	84.2969	84.2969
2025	2.61258	1.99094	4.60352		2612584000	79492	78708.5	783.519	783.519
2026	2.56642	1.8563	4.42272		2566419000	78087.4	76842.3	1245.09	1245.09
2027	2.51041	1.72318	4.23359		2510411000	76383.3	75484.5	898.78	898.78
2028	2.45248	1.61486	4.06735		2452485000	74620.8	73837.2	783.618	783.618
2029	2.35494	1.50917	3.86412		2354944000	71652.9	72133.4	-480.482	0
2030	2.30485	1.42924	3.73409		2304847000	70128.6	69264.5	864.15	864.15
2031	2.24843	1.38304	3.63147		2248432000	68412.1	67791	621.105	621.105
2032	2.19016	1.37411	3.56427		2190161000	66639.1	66131.7	507.416	507.416
2033	2.14983	1.34363	3.49345		2149826000	65411.9	64417.8	994.048	994.048
2034	2.11229	1.31276	3.42506		2.11229e+09	64269.9	63231.5	1038.39	1038.39
2035	2.06644	1.25973	3.32616		2066436000	62874.6	62127.6	747.057	747.057
2036	2.03411	1.20989	3.244		2034112000	61891.1	60778.8	1112.31	1112.31
2037	1.99192	1.17313	3.16504		1991915000	60607.2	59828.1	779.126	779.126
2038	1.94511	1.14145	3.08656		1945107000	59183	58587	596.032	596.032
2039	1.91071	1.11248	3.02319		1910705000	58136.2	57210.2	926.03	926.03
2040	1.88128	1.08787	2.96915		1881282000	57241	56198.4	1042.63	1042.63
	76.3805	50.1024	126.483
									Total New Wells Needed
									38869.2

[truncated: 21 more sheets: Shale_wells, TightGas_wells, CBM_wells, ConvOil_AK_wells, ConvOilL48_wells, TightOil_wells, Comparison, Comparison_Bracket, Conv.NG, ShaleGas, TightGas, CoalbedMethane, Conv_oil, TightOil, PropEngyProd, Energy Sprawl_in2040, Catchup, MyConsumptionNumbers, SummaryImpact, SummaryImpact_graphic …]
